# Supplementary material for: Shifts in food consumption patterns in the Levant: a systematic review of the last six decades
Source: Int J Behav Nutr Phys Act. 2025 Apr 24;22:50. doi: 10.1186/s12966-025-01741-8 (PMC12023382; doi:10.1186/s12966-025-01741-8)
Supplement: Supplementary file 3 — Supplementary Material 3. [file 12966_2025_1741_MOESM3_ESM.xlsx]

## Sheet: List of Studies
Supplementary Material 3 - List of Included Studies
#	Auther (year)	Title	year data collected	Country
1	Cowan, J. W. (1964)	Dietary survey in Rural Lebanon	1962	Lebanon
2	Cowan, J. W. (1965)	Dietary survey in rural Lebanon. II	1962-1964 (not mentioned)	Lebanon
3	Shatenstein, B. (1996)	Dietary Adequacy Among Uurban and Semi-rural Schoolchildren in Gaza	1986-1987	Palestine
4	Baba, N. (1996)	Comparison of nutritional status of pre-school children at day care centres and at home from different socioeconomic backgrounds in Beirut	1993	Lebanon
5	Baba, N. (1994)	Nutritional status of Bedouin children aged 6-10 years in Lebanon and Syria under different nomadic pastoral systems	1993	Lebanon and Syria
6	Nasreddine, L. (2019a)	Differences in Dietary Intakes among Lebanese Adults over a Decade: Results from Two National Surveys 1997-2008/2009	1997+2008-2009 (national surveys)	Lebanon
7	Naja, F. (2020a)	Changes in Environmental Footprints Associated with Dietary Intake of Lebanese Adolescents between the Years 1997 and 2009	1997+2008-2009 (national surveys)	Lebanon
8	Naja, F. (2021)	Erosion of the Mediterranean diet among adolescents: evidence from an Eastern Mediterranean Country	1997+2008-2009+2014-2015 (national surveys)	Lebanon
9	Nasreddine, L. (2006)	Food consumption patterns in an adult urban population in Beirut, Lebanon	2001	Lebanon
10	Abudayya, A. (2009)	Sociodemographic correlates of food habits among school adolescents (12–15 year) in north Gaza Strip	2002	Palestine
11	Nasreddine, L. (2010)	Adolescent obesity in Syria: prevalence and associated factors	2006	Syria
12	Matta, J. (2016)	Metabolically Healthy Overweight and Obesity Is Associated with Higher Adherence to a Traditional Dietary Pattern: A Cross-Sectional Study among Adults in Lebanon	2008-2009 (national survey)	Lebanon
13	Jomaa, L. (2016)	A Lebanese dietary pattern promotes better diet quality among older adults: findings from a national cross-sectional study	2008-2009 (national survey)	Lebanon
14	Naja, F. (2011)	Dietary patterns and their association with obesity and sociodemographic factors in a national sample of Lebanese adults	2008-2009 (national survey)	Lebanon
15	Naja, F. (2019)	Identification of dietary patterns associated with elevated blood pressure among Lebanese men: A comparison of principal component analysis with reduced rank regression and partial least square methods	2008-2009 (national survey)	Lebanon
16	Nasreddine, L. (2020)	Sex disparities in dietary intake across the lifespan: the case of Lebanon	2008-2009 (national survey)	Lebanon
17	Naja, F. (2013)	Association between dietary patterns and the risk of metabolic syndrome among Lebanese adults	2008-2009 (national survey)	Lebanon
18	Nasreddine, L. (2014)	Dietary, Lifestyle and Socio-Economic Correlates of Overweight, Obesity and Central Adiposity in Lebanese Children and Adolescents	2008-2009 (national survey)	Lebanon
19	Naja, F. (2015)	A Western dietary pattern is associated with overweight and obesity in a national sample of Lebanese adolescents (13-19 years): a cross-sectional study	2008-2009 (national survey)	Lebanon
20	Jaghasi, I. (2012)	Dietary patterns and oral health in schoolchildren from Damascus, Syrian Arab Republic	2010-2011	Syria
21	Salameh, P. (2014)	Assessment of dietary intake patterns and their correlates among universitys tudents in Lebanon	2010-2011	Lebanon
22	Nasreddine, L. (2019b)	A traditional dietary pattern is associated with lower odds of overweight and obesity among preschool children in Lebanon: a cross-sectional study	2011-2012 (national survey)	Lebanon
23	Jomaa, L. (2022)	Food consumption patterns and nutrient intakes of infants and young children amidst the nutrition transition: the case of Lebanon	2011-2012 (national survey)	Lebanon
24	Naja, F. (2023)	Infant and young child feeding practices in Lebanon: a cross-sectional national study	2012-2013	Lebanon
25	Musaiger, A. (2015)	Socio-demographic and dietary factors associated with obesity among female university students in Jordan	2013	Jordan
26	Harmouche-Karaki, M. (2019)	Patterns of PCBs and OCPs exposure in a sample of Lebanese adults: The role of diet and physical activity	2013-2015	Lebanon
27	Nasreddine, L. (2018)	A minimally processed dietary pattern is associated with lower odds of metabolic syndrome among Lebanese adults	2014	Lebanon
28	Jomaa, L. (2020)	Food insecurity is associated with compromised dietary intake and quality among Lebanese mothers: findings from a national cross-sectional study	2014-2015 (national survey)	Lebanon
29	Nasreddine, L. (2022)	Food and nutrient intake of school-aged children in Lebanon and their adherence to dietary guidelines and recommendations	2014-2015 (national survey)	Lebanon
30	Jomaa, L. (2021)	Sustainable, Healthy and Affordable Diets for Children in Lebanon: A Call for Action in Dire Times	2014-2015 (national survey)	Lebanon
31	Naja, F. (2020b)	Food insecurity is associated with lower adherence to the Mediterranean dietary pattern among Lebanese adolescents: a cross‑sectional national study	2014-2015 (national survey)	Lebanon
32	Jomaa, L. (2017)	Household food insecurity is associated with a higher burden of obesity and risk of dietary inadequacies among mothers in Beirut, Lebanon	2014-2015	Lebanon
33	Jaalouk, D. (2019)	Dietary patterns, their covariates, and associations with severity of depressive symptoms among university students in Lebanon: a cross-sectional study	2015	Lebanon
34	Al-Awwad, N. (2021)	Dietary and lifestyle habits among university students at different academic years	2015-2016	Jordan
35	Atasi, M. (2022)	Dietary Patterns and Their Association with Metabolic Syndrome and Their Components in Middle-Class Adults from Damascus, Syria: A Cross-Sectional Study	2016-2017	Syria
36	Shatila, H. (2021)	Impact of Ramadan Fasting on Dietary Intakes Among Healthy Adults: A Year-Round Comparative Study	2016 - 2018	Lebanon
37	Khalil, H. A. (2022)	Feeding Patterns, Mother-Child Dietary Diversity and Prevalence of Malnutrition Among Under-Five Children in Lebanon: A Cross-Sectional Study Based on Retrospective Recall	2019	Lebanon
38	Hoteit, M. (2022a)	COVID-19 home isolation and food consumption patterns: Investigating the correlates of poor dietary diversity in Lebanon: a cross-sectional study	2020 (national survey)	Lebanon
39	Hoteit, M. (2022b)	Dietary Diversity in the Eastern Mediterranean Region Before and During the COVID-19 Pandemic: Disparities, Challenges, and Mitigation Measures	2020 (national survey)	Lebanon, Jordan, Palestine
40	Al Hourani, H. (2022)	Impact of COVID-19 Lockdown on Body Weight, Eating Habits, and Physical Activity of Jordanian Children and Adolescents	2020	Jordan
41	Tayyem, R. (2022)	Dietary intake and lifestyle practices of eastern mediterranean postpartum women before and during COVID-19 pandemic: An internet-based cross-sectional survey	2020	Lebanon, Jordan, Palestine
42	Hoteit, M. (2022c)	Adherence to the United States Department of Agriculture Dietary Recommendations Pre- and During the Coronavirus Disease-19 Pandemic Among Pregnant Women in Arab Countries	2020	Lebanon, Jordan, Palestine
43	El Bilbeisi, A. (2022)	Households' Food Insecurity and Their Association With Dietary Intakes, Nutrition-Related Knowledge, Attitudes and Practices Among Under-five Children in Gaza Strip, Palestine	2021	Palestine

## Sheet: Data Extraction Sheet
	Shifts in Food Consumption Patterns in Bilad al-Sham: A Systematic Review of the Last Six Decades - Data Extraction Sheet - Main items extracted from the 43 included studies (Studies are listed in chronological order. Studies using multiple datasets from different data collection years: each dataset is presented in a separate row.)
	Primary information			Concept of Interest				Methodology and Characteristics									Data collection tool					Main Finding: Dietary patterns						Main Finding: Food consumption
#	Title	Author (year)	year data collected	Dietary (or feeding) Pattern	Food Consumption\intake	Food\dietary\eating(or feeding) Habit\practices	Food consumption patterns	study design	Country	Population	sub group \ stratification used in the study	Age group	Gender	Setting	N of participants	Dietary assessment methodology	Dietary Measurement	Dietary variables reported	validity	reliability	How data (dietary pattern) is presented	Dietary Pattern 1	Dietary Pattern 2	Dietary Pattern 3	Dietary pattern 4	Dietary pattern 5	Dietary pattern 6	Cereals and their products	Roots, tubers, plantains and their products	Pulses, seeds and nuts and their products	Eggs	Fish, shellfish and their products	Poultry	Meat and meat products	Milk and milk products	Breast Milk	Vegetables and their products	Fruits and their products	Sweets and sugars	Beverages	Spices and condiments	Fats and oils	Food additives	Composite dishes	Foods for particular nutritional uses (Infant formulas)	Foods for particular nutritional uses (ready-to eat meals)	savory snacks (Fries and chips \ popcorn)	Processed meat
1	Dietary survey in Rural Lebanon	Cowan, J. W. (1964)	1962	Dietary Pattern	Food consumption	Food habits		Cross-sectional	Lebanon	children, adolescents and adults		≥ 0	both	Household		Interviews: daily for seven days twice	Food consumption survey: twice	1) Bread 2) Cereals and cereal products 3) Starchy roots and analogous 4) Sugars 5) Pulses, nuts and seeds 6) Milk and milk products 7) Meat Poultry and fish 8) Eggs 9) Oils and fats 10) Vegetables 11) Fruits 12) Snacks	Not mentioned	Not mentioned	Mean daily food group: contribution to total energy intake (%EI)							Bread Cereals	Starchy roots and tubers	Pulses nuts and seeds
											First Survey (Spring)				164													44.7 13.7	3.2	1.9	1.7	6.6			10.5		1.1	1.2	5.9			9.5
											Second Survey (Fall)				141													47.8 10.2	2.9	4.4	0.5	4.9			4.4		2.2	8.3	3.1			11
2	Dietary survey in rural Lebanon. II	Cowan, J. W. (1965)	1962-1964 (not mentioned)	Dietary Pattern	Food consumption	Food habits		cross sectional	Lebanon	children, adolescents and adults		≥ 0	both	Household	167	Interviews: daily for seven days twice	Food consumption survey: three times	1) Bread 2) Cereals and cereal products 3) Starchy roots and analogous 4) Sugars 5) Pulses, nuts and seeds 6) Milk and milk products 7) Meat Poultry and fish 8) Eggs 9) Oils and fats 10) Vegetables 11) Fruits 12) Snacks	Not mentioned	Not mentioned	Mean daily food group: contribution to total energy intake (%EI)							Bread Cereals	Starchy roots and tubers	Pulses nuts and seeds
											First survey																	43.1 15.0	3	4.9	1.5	8.7			4.4		2.7	1.1	4.4			10
											Second Survey																	33.1 9.4	3.2	7.7	1.1	8.1			5.7		4.4	13.5	1.7			11.6
											Third Survey																	41.8 11.8	4.5	4.7	0.5	8.6			6.1		4	4.6	3.3			9
3	DIETARY ADEQUACY AMONG URBAN AND SEMI-RURAL SCHOOLCHILDREN IN GAZA	Shatenstein, B. (1996)	1986-1987		Food consumption			cross sectional	Palestine	school children: adolescents	all	12 - 13 17 - 18	both	Schools	409 (97.5%) 5-6 year olds did not provide reliable and valid dietary information;	Interviews using a questionnaire	Food frequency questionnaire	1) grains, 2) dairy, 3) animal protein, 4) plant protein, 5) sweets, 6) unsaturated fats 7) fruit and vegetables	Not mentioned	Not mentioned	Servings per day							3.4 ±1.8		1.2 ±0.9	1.9+1.2				1.5 ±1.4		6.7 ± 3.8		2.0 ±1.9			2.2 ±1.6
											male 12 - 13	2024-12-13	male		102													3.4 ±1.7		1.1 ±0.9	1.9+1.2				1.8 ±1.7		5.6 + 3.3		2.5 ±2.4			2.2 ±1.5
											female 12 - 13	2024-12-13	female		102													2.6 ±1.4		1.0 ±0.9	1.9+1.1				1.7 ± 1.4		6.1+3.2		2.0 ± 2.0			2.0 ±1.3
											male 17 - 18	17-18	male		102													4.8 ±1.9		1.3 ±0.9	2.2+1.4				1.3 ±0.9		7.3+4.2		1.7 ±1.5			2.2 ±1.3
											female 17 - 18	17-18	female		103													2.7 ±1.3		1.2 ±0.9	1.8 + 1.1				1.3 ±1.3		7.7 ±4.0		1.9 ±1.8			2.5 ± 2.2
4	Comparison of nutritional status of pre-school children at day care centres and at home from different socioeconomic backgrounds in Beirut	Baba, N. (1996)	1993		Dietary intake			cross‑sectional	Lebanon	pre-school children			both	Day care and Household		Interviews	24 hour dietary recall	1) Bread 2) Cereals and cereal products 3) Starchy roots and analogous 4) Sugars 5) Legumes and seeds 6) Milk and milk products 7) Meat and Poultry 8) Eggs 9) Oils and fats 10) Vegetables 11) Fruits 12) Snacks	Not mentioned	Not mentioned	Mean daily food group: contribution to total energy intake (%EI)							Bread Cereals		Legumes and seeds																	snacks
											Day care centre	1 - 3	both		143													12.3 11.6	2.8	1.2	2.1		6.6		37.2		3.8	6.4	1.7			0.7					12.3
											home based				97													10.3 12.2	5.6	1.6	3.7		7.3		22.7		4.5	6.7	1.8			1					21.2
5	NUTRITIONAL STATUS OF BEDOUIN CHILDREN AGED 6-10 YEARS IN Lebanon AND Syria UNDER DIFFERENT NOMADIC PASTORAL SYSTEMS	Baba, N. (1994)	April-July, 1993		Dietary intake	Dietary habits		cross-sectional	Lebanon and Syria	bedouin children		6 - 10	both	Household		Interviews	24 hour dietary recall	1) Bread 2) Cereals and cereal products 3) Starchy roots and analogous 4) Sugars 5) Legumes and seeds 6) Milk and milk products 7) Meat and Poultry 8) Eggs 9) Oils and fats 10) Vegetables 11) Fruits 12) Snacks	Not mentioned	Not mentioned	Mean daily food group: contribution to total energy intake (%EI)
											Beqa'a				103													Bread: 39.7% Cereals and cereal products: 6.5%	0.134	0.047	0.008		0.029		0.074		0.071	0.036	0.075			0.04					0.028
											Akkar				88													Bread: 44.5% Cereals and cereal products: 3.3%	0.072	0.012	0.006		0.056		0.187		0.032	0.053	0.057			0.047					0
											Palmyra				71													Bread: 54% Cereals and cereal products: 7.4%	0.071	0	0.009		0.022		0.118		0.011	0	0.129			0.027					0
											Aleppo				34													Bread: 60.4% Cereals and cereal products: 6.6%	0.03	0	0.042		0.044		0.071		0.018	0	0.103			0.023					0
6	Differences in Dietary Intakes among Lebanese Adults over a Decade: Results from Two National Surveys 1997-2008/2009	Nasreddine, L. (2019a)	national survey conducted in Lebanon during 1997		Food consumption			cross-sectional	Lebanon	adults	all	≥ 20	both	Household	in 1997: 1063	Interviews	24 hour dietary recall	1) Bread 2) Cereals 3) Legumes 4) Starchy Vegetables 5) Vegetables 6) Chips and salty crackers7) Nuts and seeds 8) Dairy products 9) Meat 10) poultry 11) fish 12) Eggs 13) Whole fruits 14) Fresh juices 15) Sweets 16) Added sugars, jams,honey,molasses 17) Sugar-sweetened beverages 18) Added fats and oils 19) Fast food	Not mentioned	Not mentioned	Mean daily food group: contribution to total energy intake (%EI)							Bread: 21.81±0.45 Cereals and Products 11.45±0.61	4.2 ± 0.23	Legumes: 2.87 ± 0.3 Nuts and seeds: 2.53±0.24	1.44 ± 0.1	0.98 ± 0.15	2.68 ± 0.28	6.51 ± 0.49	Milk: 1.53 ± 0.11 Milk Derivatives 7.5 ± 0.29		8.95 ± 0.36	Fruit: 7.36 ± 0.22 fresh fruit juice: 0.42 ± 0.05	Sweets: 5.84 ± 0.35 added sugars, jams, honey, molasses: 1.44 ± 0.09	Sweetened Beverages 3.75 ± 0.19 Sweetened Milk 0.09 ± 0.06		3.38 ± 0.21		Fast food: 1.67 ± 0.26			0.31 ± 0.1	Processed meat: 0.88 ± 0.11
											male		male		436													Bread: 25.28 ± 0.74 Cereals and Products 10.16 ± 0.94	4.12 ± 0.32	Legumes: 3.4 ± 0.48 Nuts and seeds: 2.9±0.37	1.44 ± 0.17	1.12 ± 0.26	2.73 ± 0.46	7.93 ± 0.61	Milk: 1.15 ± 0.14 Milk Derivatives 7.09 ± 0.43		7.64 ± 0.46	Fruit 6.42 ± 0.31 fresh fruit juices: 0.38 ± 0.08	sweet: 4.33 ± 0.48 Added Sugars, Jams: 1.36 ± 0.14	Sweetened Beverages 3.84 ± 0.28 Sweetened Milk 0.02 ± 0.07		3.14 ± 0.33		Fast food: 2.23 ± 0.46			0.12 ± 0.14	Processed meat: 1.05 ± 0.18
											female		female		627													Bread: 18.88 ± 0.56 Cereals and Products 12.72 ± 0.8	4.25 ± 0.32	Legumes: 2.39 ± 0.38 Nuts and seeds: 2.24±0.32	1.38 ± 0.13	0.87 ± 0.18	2.64 ± 0.35	6.51 ± 0.49	Milk: 1.87 ± 0.17 Milk Derivatives 7.8 ± 0.39		10.11 ± 0.54	Fruits: 8.17 ± 0.32 fresh fruit juices: 0.45 ± 0.07	sweet: 7.08 ± 0.5 Added Sugars, Jams: 1.47 ± 0.12	Sweetened Beverages: 3.71 ± 0.26 Sweetened Milk: 0.15 ± 0.1		3.49 ± 0.28		Fast food: 1.28 ± 0.31			0.4 ± 0.14	Processed meat: 0.76 ± 0.14
											male 20–39.9	20 - 39.9	male		488													Bread: 23±1.18 Cereals and Products 11.07±1.53	Starchy Vegetables 4.66±0.54	Legumes: 3.48±0.75 Nuts and Seeds 3.65±0.6	1.2±0.21	0.9±0.49	3.61±0.86	Red meat: 7.06±0.91	Milk 1.03±0.21 Milk Derivatives 5.98±0.68		6.11±0.65	Fruits 5.34±0.42 Fresh Fruit Juices 0.34±0.12	Sweets: 6.16 ± 0.8 Added Sugars, Jams.. 1.38 ± 0.21	Sweetened Beverages 5.52±0.49 Sweetened Milk 0 ± 0.12		2.37 ± 0.43		fast food: 3.98 ± 0.93			Chips and Salty Crackers 0.16 ± 0.27	Processed meat: 1.4±0.3
											female 20–39.9		female															Bread: 17.46±0.77 Cereals and Products 13.58±1.13	4.66±0.45	Legumes: 2.01±0.54 Nuts and seeds 2.5±0.46	0.68±0.11	1.7±0.28	2.95±0.53	Red meat: 6.22±0.66	Milk 1.67±0.22 Milk Derivatives 6.83±0.53		9.32±0.72	Fruits 7.16±0.4 Fresh Fruit Juices 0.59±0.11	Sweets 8.56 ± 0.74 Added Sugars, Jams.. 1.7 ± 0.18	Sweetened Beverages 4.45±0.34 Sweetened Milk 0.12 ± 0.11		2.88 ± 0.36		fast food 1.77 ± 0.51			Chips and Salty Crackers 0.63 ± 0.24	Processed meat: 1.1±0.22
											male 40–59.9	40 - 59.9	male		383													Bread: 26.45 ± 1.19 Cereals and Products 8.92 ± 1.54	3.96 ± 0.52	Legumes 3.08 ± 0.8 Nuts and seeds 2.69 ± 0.67	1.75 ± 0.29	1.66 ± 0.4	1.84 ± 0.65	Red meat: 8.22 ± 1.02	Milk 0.85 ± 0.18 Milk Derivatives 7.54 ± 0.7		8.45 ± 0.79	Fruits 7.38 ± 0.4 Fresh Fruit Juices 0.55 ± 0.14	Sweets: 3.5 ± 0.72 Added Sugars, Jams.. 1.09 ± 0.23	Sweetened Beverages 2.99 ± 0.45 Sweetened Milk 0.05 ± 0.06		3.6 ± 0.55		fast food 1.28 ± 0.59			Chips and Salty Crackers 0.04 ± 0.13	Processed meat: 1.1 ± 0.3
											female 40–59.9		female															Bread: 19.3 ± 0.96 Cereals and Products 11.56 ± 1.36	3.95 ± 0.51	Legumes 3.01 ± 0.63 Nuts and seeds 2.24 ± 0.61	1.68 ± 0.26	0.61 ± 0.28	2.46 ± 0.53	Red meat: 6.8 ± 0.88	Milk 1.94 ± 0.28 Milk Derivatives 9.19 ± 0.67		11.22 ± 0.99	Fruits 8.55 ± 0.59 Fresh Fruit Juices 0.25 ± 0.07	Sweets: 5.93 ± 0.83 Added Sugars, Jams.. 1.11 ± 0.18	Sweetened Beverages 3.24 ± 0.51 Sweetened Milk 0.27 ± 0.2		4.19 ± 0.54		fast food 0.64 ± 0.4			Chips and Salty Crackers 0.18 ± 0.13	Processed meat: 0.47 ± 0.16
											male ≥60	≥ 60	male		192													Bread: 28.74 ± 1.57 Cereals and Products 9.12 ± 1.8	3.13 ± 0.57	Legumes 3.88 ± 0.98 Nuts and seeds 1.7 ± 0.59	1.48 ± 0.43	0.38 ± 0.23	2.06 ± 0.66	Red meat: 9.74 ± 1.36	Milk 1.92 ± 0.38 Milk Derivatives 8.72 ± 0.91		9.16 ± 1.07	Fruits 7.61 ± 0.81 Fresh Fruit Juices 0.07 ± 0.11	Sweets: 2.06 ± 0.9 Added Sugars, Jams.. 2.07 ± 0.33	Sweetened Beverages 1.39 ± 0.37 Sweetened Milk 0 ± 0.17		4.27 ± 0.84		fast food 0.01 ± 0.4			Chips and Salty Crackers 0.1 ± 0.24	Processed meat: 0.06 ± 0.28
											female ≥60		female															Bread: 23.37 ± 1.57 Cereals and Products 11.73 ± 2.03	3.33 ± 0.81	Legumes 2.43 ± 0.97 Nuts and seeds 0.83 ± 0.35	1.01 ± 0.26	1.53 ± 0.43	2.03 ± 0.84	Red meat: 6.88 ± 1.32	Milk 2.6 ± 0.55 Milk Derivatives 8.88 ± 1.01		10.65 ± 1.43	Fruits 11.4 ± 0.97 Fresh Fruit Juices 0.41 ± 0.17	Sweets: 3.62 ± 0.95 Added Sugars, Jams.. 1.41 ± 0.23	Sweetened Beverages 1.82 ± 0.5 Sweetened Milk 0.02 ± 0.28		4.01 ± 0.76		fast food 0.79 ± 0.4			Chips and Salty Crackers 0.01 ± 0.1	Processed meat: 0.15 ± 0.32
7	Changes in Environmental Footprints Associated with Dietary Intake of Lebanese Adolescents between the Years 1997 and 2009	Naja, F. (2020a)	national survey conducted in Lebanon during 1997		Food consumption			Cross sectional	Lebanon	adolescents	all	10 - 19	both	Household		Interviews using a questionnaire	24 hour dietary recall	1) Bread 2) Cereals 3) Legumes 4) Starchy Vegetables 5) Vegetables 6) Chips and salty crackers7) Nuts and seeds 8) Dairy products 9) Meat 10) poultry 11) fish 12) Eggs 13) Whole fruits 14) Fresh juices 15) Sweets 16) Added sugars, jams,honey,molasses 17) Sugar-sweetened beverages 18) Added fats and oils 19) Fast food	Not mentioned	Not mentioned	Mean daily food group: contribution to total energy intake (%EI)									Legumes Nuts					Milk Milk products			Fruits Fruit juices	Sweets	Sweetened Bev. Sweetened Dairy
															451													24.1 ± 0.74	5.86 ± 0.42	2.76 ± 0.39 2.27 ± 0.31	1.7 ± 0.18	0.3 ± 0.12	1.44 ± 0.23	5.95 ± 0.48	1.97 ± 0.19 6.94 ± 0.4		6.51 ± 0.37	6.05 ± 0.36 0.03 ± 0.02	11.3 ± 0.59	5.83 ± 0.35 0.46 ± 0.14	0.5 ± 0.11	2.8 ± 0.22		fast food 10.68 ± 0.77			2.46 ± 0.27
8	Erosion of the Mediterranean diet among adolescents: evidence from an Eastern Mediterranean Country	Naja, F. (2021)	national survey conducted in Lebanon during 1997		Food consumption			cross‑sectional	Lebanon	adolescents	gender	10 - 19	both	Household		Interviews using a questionnaire	24 hour dietary recall	1) Bread 2) Cereals 3) Legumes 4) Starchy Vegetables 5) Vegetables 6) Chips and salty crackers7) Nuts and seeds 8) Dairy products 9) Meat, poultry, fish 10) Eggs 11) Whole fruits 12) Fresh juices 13) Sweets 14) Added sugars, jams,honey,molasses 15) Sugar-sweetened beverages 16) Added fats and oils 17) Fast food	Not mentioned	Not mentioned	Mean daily food group: contribution to total energy intake (%EI)							Bread Cereals	Starchy Vegetables	legumes nuts and seeds									Sweets Added sugars, jams, honey, molasses
											male		male		2004													21·77 (1·04) 11·66 (1·15)	6·21 (0·63)	2·59 (0·54) 2·18 (0·46)	2·07 (0·28)	8·52 (0·80)			8·61 (0·62)		5·01 (0·47)	4·52 (0·50)	9·69 (0·90) 1·40 (0·17)	7·02 (0·59)		2·87 (0·32)		fast food 3·76 (0·68)			2·07 (0·37)
											female		female															18·74 (0·86) 11·72 (1·01)	5·60 (0·56)	2·89 (0·55) 2·35 (0·42)	1·42 (0·24)	7·06 (0·70)			9·94 (0·66)		7·64 (0·54)	7·21 (0·50)	10·32 (0·79) 1·14 (0·12)	4·94 (0·43)		2·75 (0·30)		fast food 2·49 (0·51)			2·75 (0·37)
9	Food consumption patterns in an adult urban population in Beirut, Lebanon	Nasreddine, L. (2006)	2001				Food consumption patterns	Cross sectional	Lebanon	adults	all	25 - 54	both	Household	444	Interviews using a questionnaire	Food frequency questionnaire	1) Meat and poultry 2) Fish 3) Eggs 4) Milk and dairy products 5) Vegetables raw 6) Vegetable-based dishes 7) Potato and potato-based products 8) Fruits and fruit juices 9) Pulses, nuts and seeds 10) Cereals and cereal-based products 11) Bread and toast 12) Fats and oils added at table 13) Sugar and sugar derivatives 14) Sodas and pre-packed juices	Not mentioned	Not mentioned	Mean daily food group: contribution to total energy intake (%EI) Mean daily food group: grams per day							Cereals and cereal-based products 18.9 Bread and toast 16.1	Potato and potato-based products 6.5	5.6	0.7	1	8.8		10.9		Vegetables raw 2.3	6.7	6	4.5		6.8		Vegetable-based dishes 3.2
											male		male		210													19.5 17.2	6.7	5.9	0.8	0.9	9.5		9.3		Raw: 1.8	5.7	5.8	4.9		7		Dishes: 2.7
											female		female		234													18.2 14.7	6.3	5.3	0.6	1.1	8		12.9		Raw: 2.9	8	6.2	4		6.5		Dishes: 3.8
10	Sociodemographic correlates of food habits among school adolescents (12–15 year) in north Gaza Strip	Abudayya, A. (2009)	2002		Food consumption			cross-sectional	Palestine, Gaza	school children: adolescents		12 - 15	both	School	944	Self-administered questionnaire	Food frequency questionnaire	1) Bread 2) rice 3) Legumes 4) Vegetables 5) Meat 6) poultry 7) milk 8) yogurt 9) cheese 10) Eggs 11) Whole fruits 12) chocolates 13) cookies 14) soft drinks The subjects were instructed to exclude tomatoes and cucumbers when they answered the question on consumption of vegetables, since these are traditionally served at each meal and has been affordable to all SES groups in Gaza at dumping price…	Not validated (the food list was constructed with a thorough knowledge of the eating pattern in Gaza)		Frequency of consumption: times per week							Bread (≥ 20 t/w) Rice (≥ 7 t/w)		Legumes (≥ 7 t/w)	Eggs (≥ 7 t/w)		Chicken (>3 t/w)	Beef (>3 t/w)	Milk (≥ 7 t/w) Yogurt (≥ 7 t/w) Cheese (≥ 7 t/w)		Vegetables (≥ 7 t/ w)	Fruits (≥ 7 t/w)	Cookies (≥ 7 t/w) Chocolates (≥ 7 t/ w)	Soft drinks (≥ 7 t/ w)
											all males		male		439													76.1 6.8		18.9	13.9		3.4	7.3	33.7 19.8 30.8		27.6	11.6	14.6 10.7	6.2
											male Low SES				131													65.6 6.1		16.8	15.3		2.3	6.1	31.3 19.1 16.8		25.2	6.9	13.0 7.6	5.3
											male medium SES				190													80.5 6.3		19.5	11.6		1.6	6.8	31.1 17.9 31.6		30	11.1	13.7 10.5	5.8
											male high SES				106													81.1 8.5		21.7	17		8.5	10.4	39.6 20.8 47.2		27.4	17	18.9 16.0	7.5
											all females		female		505													68.9 10.1		14.7	14.3		3.8	6.03	29.9 20.8 35.0		34.1	16.2	19.6 17.0	9.3
											females low SES				114													66.7 2.6		13.2	6.1		0.9	2.6	17.5 14.9 15.8		20.2	8.8	14.0 8.8	5.3
											females medium SES				249													72.3 14.5		16.1	15.7		3.6	7.6	30.9 19.7 34.1		32.1	16.1	18.1 17.7	9.6
											females high SES				128													65.6 9.4		14.1	20.3		7	7.9	38.3 29.7 54.7		52.3	21.9	28.1 24.2	13.3
11	Adolescent obesity in Syria: prevalence and associated factors	Nasreddine, L. (2010)	2006		Dietary intake			cross-sectional	Syria	school children: adolescents		15 - 18	both	School	776: 386 boys and 390 girls, For a random sub-sample of around half of the students (n=385) dietary intake data were analysed	interview-based 24-hour recall	24 hour dietary recall	1) Cereals 3) Legumes 4) tubers 5) Vegetables 6) potato Chips 7) Nuts and seeds 8) Dairy products 9) Meat, poultry, fish 10) Eggs 11) Whole fruits 12) Fresh juices 13) Sugars14) chocolates 15) carbonated beverages 16) Added fats and oils	Not mentioned	Not mentioned	Mean daily food group: contribution to total energy intake (%EI)
											Normal 5th ≤ BMI < 85th				541 (69.7%)													18.36 ± 13.08	15.74 ± 15.44	7.60 ± 12.30*	1.28 ± 2.77	20.72 ± 15.36			5.18 ± 6.93		4.33 ± 5.52	3.75 ± 5.19	Sugars: 3.78 ± 5.56 Chocolate: 4.08 ± 7.96	Carbonated beverages: 2.69 ± 4.06		6.98 ± 8.29					Potato Chips: 5.30 ± 8.95
											Overweight 85th ≤BMI < 97th				147 (18.9%)													21.75 ± 14.04	15.58 ± 14.63	5.10 ± 7.98*	0.94 ± 2.03	21.99 ± 15.62			4.1 ± 6.74		4.29 ± 7.16	2.28 ± 4.07*	Sugars and sweets: 5.50 ± 9.13* Chocolate: 5.22 ± 9.67	Carbonated beverages: 2.78 ± 3.92		5.84 ± 7.88					Potato Chips: 4.54 ± 6.84
											Obese BMI ≥ 97				67 (8.6%)													19.20 ± 10.98	17.42 ± 15.47	5.77 ± 9.17	1.04 ± 2.78	18.39 ± 17.13			2.95 ± 5.23*		6.11 ± 8.36	3.68 ± 5.67	Sugars and sweets: 5.98 ± 11.17* Chocolate: 4.69 ± 9.00	Carbonated beverages: 3.12 ± 3.95		6.68 ± 9.50					Potato Chips: 4.98 ± 6.30
12	Metabolically Healthy Overweight and Obesity Is Associated with Higher Adherence to a Traditional Dietary Pattern: A Cross-Sectional Study among Adults in Lebanon	Matta, J. (2016)	2008-2009 (national survey)	Dietary Pattern	Dietary intake			cross-sectional	Lebanon	adults with BMI ≥ 25 kg/m2	MUHOv/O: 42.7 ± 15.7 MHOv/O: 39.2 ± 13.0	adults	both	Household	196 MUHOv/O (n = 123) MHOv/O (n = 73)	face-to-face interviews: questionnaire	Food frequency questionnaire	1. Fast Food/Dessert pattern consisted mainly of hamburger, shawarma, pizza and pies, falafel sandwiches, desserts, as well as carbonated beverages and juices. 2. Traditional-Lebanese pattern was identified as a variant of the Mediterranean diet and included foods such as dairy products, olives, fruits, legumes, grains, eggs, vegetable oil, dried fruits, and traditional sweets. 3. High Protein pa…	Not mentioned	Not mentioned	Factor loading matrix of the main dietary patterns prevalent among study participants	Fast Food/Dessert: Hamburger (0.76) Shawarma (0.72) Pizza and pies (0.70) Falafel Sandwiches (0.61) Desserts (0.41) Carbonated beverages and juices (0.4) Mayonnaise (0.35) Butter (0.22) Alcoholic beverages (0.2)	Traditional-Lebanese: Dairy products-full fat (0.58) Olives (0.56) Fruits and vegetables (0.49) Legumes (0.47) Grains (0.47) Eggs (0.45) Vegetable oil (0.43) Nuts and dried fruits (0.40) Traditional sweets (0.37)	High protein: Fish (0.70) Chicken (0.69) Meat (0.60) Dairy products-low fat (0.54) Breakfast cereals (0.23)
13	A Lebanese dietary pattern promotes better diet quality among older adults: findings from a national cross-sectional study	Jomaa, L. (2016)	2008-2009 (national survey)	Dietary Pattern				cross sectional	Lebanon	adults	all	≥ 50	both	Household	525 (93%) completed dietary intake data	face-to-face interviews: questionnaire	Food frequency questionnaire	1. Western pattern was characterized by a high intake of refined grains, fried potato, olives, sweets and soda beverages. 2. Lebanese pattern: high intake of ffruits, vegetables, starchy vegetables, dried fruits, bulgur, legumes, nuts and seeds. 3. High protein/Alcohol pattern: positively associated with intakes of various kinds of meats, including red meat, poultry and fish, in addition to alcoh…	Not mentioned	Not mentioned	Factor loading matrix of the main dietary patterns prevalent among study participants	Western: Refined grains (0.710) Bread whole (−0.564) Fried potato (0.527) Olives (0.509) Sweets (0.486) Soda regular (0.435) Eggs (0.354) Pizza and pies -manaeesh- (0.329) Hot drinks (0.327) Fast food -Chawarma sandwiches, falafel sandwiches, hamburger.- (0.318) Fat -Vegetable oil, butter, mayonnaise.- (0.315) Fruit juices bottled (0.227) Percent variance explained 9.74	Lebanese: Olives (0.272) Sweets (0.237) Fruit (0.608) Vegetables (0.565) Starchy vegetables 0.516) Dried fruits (0.498) Bulgur (0.381) Legumes (0.380) Nuts and seeds (0.354) Soda light (0.284) Percent variance explained (8.03)	High protein \ alcohol Bread whole 0.213 Fried potato 0.256 Eggs 0.311 Fat 0.230 Vegetables 0.328 Legumes 0.365 Nuts and seeds 0.327 Poultry (0.646) Meat (0.613) Fish (0.484) Alcohol (0.456) Dairy (0.277) Percent variance explained (7.78)
14	Dietary patterns and their association with obesity and sociodemographic factors in a national sample of Lebanese adults	Naja, F. (2011)	2008-2009 (national survey)	Dietary Pattern				cross sectional	Lebanon	adults	all	20 - 55	both	Household	2048	face-to-face interviews: questionnaire	Food frequency questionnaire	1. Western pattern was positively associated with fast food including pies and pizzas, fastfood sandwiches, fried potatoes, regular soda, bottled juices, meat and poultry, cured meats, nuts and seeds, refined grains, mayonnaise, ice cream and sweets. 2. Traditional Lebanese was positively associated with traditional Lebanese food such as fruit, vegetables, burghul, legumes, olives, whole-fat dair…	Not mentioned	Not mentioned	Factor loading matrix of the main dietary patterns prevalent among study participants	Western: Fried potato 0.64 Pizzas and pies 0.61 Regular soda 0.58 Fast-food sandwiches 0.50 Mayonnaise 0.50 Sweets 0.48 Cured meat 0.48 Nuts and seeds 0.36 Meat and poultry 0.33 Bottled fruit juices 0.31 Icecream 0.31 Whole-dairy products 0.22 Refined grains 0.40 Fats and oils 0.21 Percentage variance explained by each pattern 9.92	Traditional Lebanese: Sweets 0.24 Bottled fruit juices 0.21 Fruit 0.60 Vegetables 0.58 Legumes 0.49 Olives 0.40 Burghul (crushed wheat) 0.39 Whole-dairy products 0.37 Starchy vegetables 0.35 Eggs 0.27 Dried fruits 0.24 Fats and oils 0.31 Hot drinks 0.25 Fish 0.32 Percentage variance explained by each pattern 7.24	Prudent: Regular soda: -0.20 Olives: -0.30 starchy vegetables: 0.22 Refined grains: -0.58 Whole bread: 0.43 Low-fat dairy products 0.42 Turkish coffee: -0.40 Breakfast cereals 0.39 Fats and oils: -0.34 Light soda 0.33 Hot drinks: 0.27 Percentage variance explained by each pattern 5.63	fish and alcohol Sweets: -0.39 nuts and seeds: 0.23 Meat and poultry: 0.22 Vegetables: 0.21 Turkish coffee: 0.40 light soda: 0.28 Alcoholic beverages: 0.58 hot drinks: -0.47 fish: 0.45 Percentage variance explained by each pattern 4.48
6	Differences in Dietary Intakes among Lebanese Adults over a Decade: Results from Two National Surveys 1997-2008/2009	Nasreddine, L. (2019a)	2008-2009 (national survey)		Food consumption			cross-sectional	Lebanon	adults	all	≥ 20	both	Household	in 2008\2009: 2518	face-to-face interviews: questionnaire	24 hour dietary recall	1) Bread 2) Cereals 3) Legumes 4) Starchy Vegetables 5) Vegetables 6) Chips and salty crackers7) Nuts and seeds 8) Dairy products 9) Meat 10) poultry 11) fish 12) Eggs 13) Whole fruits 14) Fresh juices 15) Sweets 16) Added sugars, jams,honey,molasses 17) Sugar-sweetened beverages 18) Added fats and oils 19) Fast food	Not mentioned	Not mentioned	Mean daily food group: contribution to total energy intake (%EI)							Bread: 17.84 ± 0.31 Cereals and Products 15.66 ± 0.42	3.74 ± 0.16	Legumes 3.5 ± 0.21 Nuts and seeds 2.19 ± 0.17	0.74 ± 0.07	1.06 ± 0.1	3.95 ± 0.19	Red meat: 6.59 ± 0.26	Milk 1.09 ± 0.08 Milk Derivatives 7.42 ± 0.2		8.89 ± 0.25	Fruits 4.72 ± 0.15 Fresh Fruit Juices 0.23 ± 0.04	Sweets: 6.3 ± 0.24 Added Sugars, Jams.. 1.64 ± 0.06	Sweetened Beverages 3.52 ± 0.13 Sweetened Milk 0.26 ± 0.04		4.59 ± 0.15		Fast food 2.09 ± 0.18			Chips and Salty Crackers 0.81 ± 0.07	Processed meat: 0.74 ± 0.08
											male all	≥ 20	male		1136													Bread: 19.82 ± 0.47 Cereals and Products 15.72 ± 0.6	3.45 ± 0.21	Legumes 4.05 ± 0.31 Nuts and seeds 2.06 ± 0.24	0.92 ± 0.11	1.28 ± 0.17	4.21 ± 0.3	Red meat: 7.32 ± 0.39	Milk 0.75 ± 0.09 Milk Derivatives 6.77 ± 0.27		6.91 ± 0.29	Fruits 3.85 ± 0.2 Fresh Fruit Juices 0.21 ± 0.05	Sweets: 5.11 ± 0.3 Added Sugars, Jams.. 1.59 ± 0.09	Sweetened Beverages 3.67 ± 0.18 Sweetened Milk 0.19 ± 0.04		4.97 ± 0.21		Fast food 2.69 ± 0.3			Chips and Salty Crackers 0.71 ± 0.09	Processed meat: 0.84 ± 0.11
											female all		female		1382													Bread: 16.38 ± 0.41 Cereals and Products 15.41 ± 0.58	4.01 ± 0.23	Legumes 3.07 ± 0.28 Nuts and seeds 2.33 ± 0.23	0.61 ± 0.09	0.87 ± 0.13	3.71 ± 0.26	Red meat: 6.01 ± 0.36	Milk 1.36 ± 0.12 Milk Derivatives 7.99 ± 0.28		10.51 ± 0.39	Fruits 5.41 ± 0.23 Fresh Fruit Juices 0.24 ± 0.05	Sweets: 7.25 ± 0.36 Added Sugars, Jams.. 1.69 ± 0.09	Sweetened Beverages 3.37 ± 0.19 Sweetened Milk 0.32 ± 0.07		4.29 ± 0.21		Fast food 1.55 ± 0.22			Chips and Salty Crackers 0.71 ± 0.09	Processed meat: 0.65 ± 0.1
											male 20–39.9	20 - 39.9	male		1317													Bread: 17.41±0.66 Cereals and Products 17.18±0.86	3.87±0.3	Legumes: 3.98±0.42 Nuts and seeds: 1.97±0.33	1.2±0.21	0.86±0.25	5.2±0.48	Red meat: 6.84±0.51	Milk 0.78±0.12 Milk Derivatives 6.26±0.38		5.89±0.36	Fruits 2.49±0.24 Fresh Fruit Juices 0.2±0.06	Sweets: 5.96 ± 0.44 Added Sugars, Jams.. 1.46 ± 0.11	Sweetened Beverages 5.22±0.27 Sweetened milk 0.23 ± 0.06		3.59 ± 0.24		Fast food 4.13 ± 0.52			Chips and Salty Crackers 1.11 ± 0.15	Processed meat: 1.06±0.16
											female 20–39.9		female															Bread: 14.78±0.53 Cereals and Products 15.25±0.78	4.66±0.45	Legumes: 3.08±0.37 Nuts and seeds: 2.73±0.32	0.67±0.11	1±0.17	4.22±0.37	Red meat: 5.14±0.46	Milk 1.2±0.15 Milk Derivatives 7.67±0.37		9.42±0.5	Fruits 4.15±0.27 Fresh Fruit Juices 0.27±0.07	Sweets: 9.14 ± 0.52 Added Sugars, Jams.. 1.76 ± 0.12	Sweetened Beverages 4.1±0.24 Sweetened milk 0.28 ± 0.08		3.72 ± 0.25		fast food 2.21 ± 0.36			Chips and Salty Crackers 1.45 ± 0.16	Processed meat: 0.75±0.15
											male 40–59.9	40 - 59.9	male		780													Bread: 21.7 ± 0.84 Cereals and Products 15.53 ± 1.08	3.32 ± 0.37	Legumes 4 ± 0.56 Nuts and seeds 2.6 ± 0.47	1.14 ± 0.2	1.14 ± 0.28	3.54 ± 0.46	Red meat: 7.14 ± 0.72	Milk 0.48 ± 0.12 Milk Derivatives 6.77 ± 0.49		7.44 ± 0.56	Fruits 4.21 ± 0.35 Fresh Fruit Juices 0.23 ± 0.1	Sweets: 4.12 ± 0.51 Added Sugars, Jams.. 1.66 ± 0.16	Sweetened Beverages 2.79 ± 0.32 Sweetened Milk 0.09 ± 0.04		5.77 ± 0.39		fast food 1.79 ± 0.41			Chips and Salty Crackers 0.33 ± 0.09	Processed meat: 0.79 ± 0.21
											female 40–59.9		female															Bread: 17.52 ± 0.74 Cereals and Products 15.32 ± 1.06	3.36 ± 0.4	Legumes 3.05 ± 0.49 Nuts and seeds 2.56 ± 0.48	0.55 ± 0.2	0.79 ± 0.22	2.86 ± 0.41	Red meat: 7.37 ± 0.69	Milk 1.37 ± 0.22 Milk Derivatives 7.35 ± 0.52		11.51 ± 0.77	Fruits 6.23 ± 0.46 Fresh Fruit Juices 0.16 ± 0.05	Sweets: 5.89 ± 0.65 Added Sugars, Jams.. 1.81 ± 0.14	Sweetened Beverages 2.85 ± 0.4 Sweetened Milk 0.35 ± 0.15		5.15 ± 0.42		fast food 1.04 ± 0.31			Chips and Salty Crackers 0.3 ± 0.1	Processed meat: 0.5 ± 0.12
											male ≥60	≥60	male		421													Bread: 22.51 ± 1.13 Cereals and Products 12.74 ± 1.29	2.64 ± 0.41	Legumes 4.23 ± 0.7 Nuts and seeds 1.52 ± 0.43	1.08 ± 0.31	0.45 ± 0.16	2.86 ± 0.47	Red meat: 8.48 ± 0.98	Milk 1.03 ± 0.27 Milk Derivatives 7.89 ± 0.65		8.66 ± 0.77	Fruits 6.52 ± 0.58 Fresh Fruit Juices 0.22 ± 0.07	Sweets: 4.65 ± 0.68 Added Sugars, Jams.. 1.62 ± 0.23	Sweetened Beverages 1.32 ± 0.27 Sweetened Milk 0.23 ± 0.12		7.08 ± 0.6		Fast food 0.58 ± 0.29			Chips and Salty Crackers 0.25 ± 0.17	Processed meat: 0.42 ± 0.2
											female ≥60		female															Bread: 19.85 ± 1.15 Cereals and Products 16.56 ± 1.49	2.92 ± 0.59	Legumes 2.91 ± 0.71 Nuts and seeds 0.51 ± 0.26	0.47 ± 0.19	0.44 ± 0.31	3.48 ± 0.62	Red meat: 6.44 ± 0.97	Milk 1.83 ± 0.4 Milk Derivatives 9.96 ± 0.74		12.33 ± 1.05	Fruits 8.23 ± 0.71 Fresh Fruit Juices 0.29 ± 0.12	Sweets: 3.22 ± 0.69 Added Sugars, Jams.. 1.17 ± 0.16	Sweetened Beverages 1.79 ± 0.37 Sweetened Milk 0.35 ± 0.21		4.56 ± 0.56		fast food 0.18 ± 0.3			Chips and Salty Crackers 0.13 ± 0.07	Processed meat: 0.62 ± 0.23
15	Identification of dietary patterns associated with elevated blood pressure among Lebanese men: A comparison of principal component analysis with reduced rank regression and partial least square methods	Naja, F. (2019)	2008-2009 (national survey)	Dietary Pattern				Cross-sectional	Lebanon	adults	all	≥ 20	males	Household	673	face-to-face interviews: questionnaire	Food frequency questionnaire	1. Western pattern: fried potato, refined grains, regular soda, sweets, pizza and pies, cured meat, fast food sandwiches, bottled fruit juices, whole dairy products, meat and poultry, fats and oils, nuts and seeds and ice cream. 2. Traditional Lebanese pattern: high positive loadings of fruits, vegetables, legumes, olives, whole bread, hot drinks, dried fruits, burghol, starchy vegetables and egg…	the FFQ was not validated in the study population, but it has been previously used among Lebanese adults and has yielded plausible results	Not mentioned	Factor loading matrix of the main dietary patterns prevalent among study participants	Western Pattern Fried potato 0.34 refined grains 0.31 regular soda 0.30 sweets 0.27 pizza and pies 0.25 cured meat 0.24 fast food sandwiches 0.21 bottled fruit juices 0.21 whole dairy products 0.21 meat and poultry 0.21 fats and oils 0.20 nuts and seeds 0.20 ice cream 0.18 fruits 0.16 vegetables 0.16 legumes 0.16 olives 0.18 whole bread -0.10 starchy vegetables 0.10 eggs 0.13 fish 0.14 mayonnaise…	Traditional Pattern Fried potato -0.16 regular soda -0.26 pizza and pies -0.27 cured meat -0.12 fast food sandwiches 0.33 bottled fruit juices 0.11 whole dairy products 0.20 fats and oils 0.15 fruits 0.34 vegetables 0.34 legumes 0.24 olives 0.22 whole bread 0.20 hot drinks 0.19 dried fruits 0.18 burghol 0.18 starchy vegetables 0.14 eggs 0.13 fish 0.10 light soda -0.11 mayonnaise -0.26	Fish and alcoholic beverages refined grains - 0.29 sweets -0.19 cured meat 0.12 fast food sandwiches 0.14 bottled fruit juices -0.11 meat and poultry 0.23 fats and oils -0.21 nuts and seeds 0.16 vegetables 0.20 whole bread 0.29 starchy vegetables 0.14 fish 0.39 Alcoholic beverages 0.34 light soda 0.28 low fat dairy 0.28 mayonnaise 0.23 breakfast cereals 0.18
											Subjects with normal BP				(n = 340)
											Subjects with elevated BP				(n = 310)
16	Sex disparities in dietary intake across the lifespan: the case of Lebanon	Nasreddine, L. (2020)	2008-2009 (national survey)		Dietary intake		Food consumption pattern	cross-sectional	Lebanon	children, adolescents and adults		≥ 6	both	Household		face-to-face interviews	24 hour dietary recall	1) Bread 2) Cereals 3) Legumes 4) Starchy Vegetables 5) Vegetables 6) Chips and salty crackers7) Nuts and seeds 8) Dairy products 9) Meat, poultry, fish 10) Eggs 11) Whole fruits 12) Fresh juices 13) Sweets 14) Added sugars, jams,honey,molasses 15) Sugar-sweetened beverages 16) Added fats and oils 17) Fast food	Not mentioned	Not mentioned	Mean daily food group: contribution to total energy intake (%EI)							Bread Cereals	Starchy Vegetables	Legumes Nuts					Milk Milk Derivatives			Whole Fruits Fresh fruit juices	Sweets Added Sugars, Jams, Honey, Molasses	Sweetened Beverages Sweetened milk							Chips & Salty Crackers	Processed Meat
											both 6 - 19.9	6 - 19.9	both		956													16.67 ± 0.44 14.77 ± 0.63	5.14 ± 0.29	2.69 ± 0.30 1.67 ± 0.24	1.07 ± 0.14	0.68 ± 0.16	3.60 ± 0.31	4.74 ± 0.33	1.87 ± 0.16 6.18 ± 0.29		4.94 ± 0.30	3.52 ± 0.20 0.10 ± 0.03	9.20 ± 0.43 1.82 ± 0.11	6.44 ± 0.24 0.31 ± 0.08		4.69 ± 0.24		2.51 ± 0.29			4.12 ± 0.27	2.0 ± 0.20
											males 6–19.9 years		males															17.35 ± 0.62 15.56 ± 0.89	4.85 ± 0.41	2.48 ± 0.43 1.22 ± 0.34	1.14 ± 0.20	0.77 ± 0.22	3.53 ± 0.44	5.53 ± 0.47	1.63 ± 0.22 5.88 ± 0.41		4.37 ± 0.43	2.71 ± 0.28 0.08 ± 0.04	8.46 ± 0.61 1.77 ± 0.16	7.16 ± 0.34 0.32 ± 0.12		4.23 ± 0.35		3.37 ± 0.42			4.03 ± 0.39	2.34 ± 0.29
											females 6–19.9 years		females															15.98 ± 0.62 13.99 ± 0.89	5.44 ± 0.41	2.9 ± 0.43 2.11 ± 0.34	0.98 ± 0.20	0.60 ± 0.22	3.66 ± 0.44	3.96 ± 0.47	2.12 ± 0.22 6.48 ± 0.41		5.52 ± 0.43	4.33 ± 0.28 0.12 ± 0.04	9.94 ± 0.61 1.88 ± 0.16	5.73 ± 0.34 0.31 ± 0.12		5.16 ± 0.35		1.65 ± 0.42			4.21 ± 0.39	1.64 ± 0.29
											both 12–19.9 years	12 - 19.9	both		486													16.0 ± 0.58 15.87 ± 0.88	4.70 ± 0.34	2.71 ± 0.39 1.80 ± 0.34	0.95 ± 0.20	0.86 ± 0.25	4.27 ± 0.46	4.92 ± 0.46	1.06 ± 0.14 6.22 ± 0.38		5.64 ± 0.44	3.16 ± 0.26 0.13 ± 0.05	8.98 ± 0.58 1.54 ± 0.14	6.58 ± 0.32 0.11 ± 0.05		4.63 ± 0.32		3.35 ± 0.46			3.79 ± 0.35	1.45 ± 0.24
											males 12–19.9 years		males															17.31 ± 0.84 17.52 ± 1.27	4.20 ± 0.48	2.43 ± 0.57 0.91 ± 0.48	1.13 ± 0.28	1.06 ± 0.36	3.91 ± 0.66	5.81 ± 0.66	0.82 ± 0.21 6.13 ± 0.54		4.99 ± 0.63	2.36 ± 0.38 0.08 ± 0.07	7.69 ± 0.83 1.47 ± 0.20	6.99 ± 0.46 0.12 ± 0.07		4.14 ± 0.46		4.54 ± 0.66			3.12 ± 0.50	2.04 ± 0.34
											females 12–19.9 years		females															14.68 ± 0.83 14.23 ± 1.25	5.21 ± 0.48	2.98 ± 0.56 2.67 ± 0.48	0.77 ± 0.28	0.66 ± 0.35	4.63 ± 0.65	4.04 ± 0.66	1.29 ± 0.20 6.30 ± 0.54		6.30 ± 0.63	3.97 ± 0.37 0.17 ± 0.07	10.26 ± 0.82 1.61 ± 0.20	6.17 ± 0.45 0.10 ± 0.07		5.12 ± 0.45		2.15 ± 0.65			4.46 ± 0.49	0.86 ± 0.34
											both 20–59.9	20 - 59.9	both		2239													17.21 ± 0.34 15.94 ± 0.50	3.90 ± 0.17	3.51 ± 0.24 2.46 ± 0.20	0.74 ± 0.07	1.22 ± 0.13	4.21 ± 0.24	6.46 ± 0.29	0.99 ± 0.08 7.05 ± 0.22		8.32 ± 0.28	4.03 ± 0.15 0.22 ± 0.03	6.70 ± 0.27 1.65 ± 0.07	4.0 ± 0.15 0.26 ± 0.06		4.32 ± 0.16		2.56 ± 0.23			0.93 ± 0.09	0.79 ± 0.08
											males 20–59.9		males															19.28 ± 0.54 16.39 ± 0.79	3.72 ± 0.27	4.07 ± 0.39 2.40 ± 0.31	0.86 ± 0.10	1.49 ± 0.20	4.55 ± 0.38	7.03 ± 0.46	0.70 ± 0.13 6.50 ± 0.36		6.10 ± 0.45	3.30 ± 0.23 0.24 ± 0.05	4.81 ± 0.44 1.56 ± 0.11	4.42 ± 0.24 0.20 ± 0.09		4.62 ± 0.26		3.20 ± 0.37			0.74 ± 0.14	0.87 ± 0.12
											females 20–59.9		females															15.14 ± 0.49 15.49 ± 0.72	4.09 ± 0.25	2.95 ± 0.35 2.52 ± 0.28	0.61 ± 0.10	0.95 ± 0.18	3.87 ± 0.35	5.89 ± 0.42	1.29 ± 0.11 7.59 ± 0.32		10.55 ± 0.41	4.76 ± 0.21 0.20 ± 0.05	8.60 ± 0.40 1.75 ± 0.10	3.57 ± 0.22 0.31 ± 0.08		4.01 ± 0.24		1.93 ± 0.33			1.12 ± 0.13	0.72 ± 0.11
											both above 60	≥ 60	both		441													20.82 ± 0.83 14.67 ± 1.07	2.68 ± 0.34	3.59 ± 0.53 0.99 ± 0.27	0.82 ± 0.20	0.45 ± 0.13	3.19 ± 0.42	7.54 ± 0.65	1.50 ± 0.22 9.02 ± 0.52		10.55 ± 0.68	7.38 ± 0.42 0.26 ± 0.08	4.09 ± 0.53 1.49 ± 0.16	1.55 ± 0.21 0.30 ± 0.15		5.70 ± 0.44		0.41 ± 0.22			0.22 ± 0.12	0.51 ± 0.19
											males above 60		males															21.88 ± 1.48 12.26 ± 1.90	2.89 ± 0.61	4.93 ± 0.95 2.07 ± 0.49	0.75 ± 0.36	0.49 ± 0.22	3.35 ± 0.75	8.75 ± 1.16	1.06 ± 0.39 7.70 ± 0.93		8.02 ± 1.22	6.49 ± 0.74 0.23 ± 0.14	5.05 ± 0.95 1.43 ± 0.28	1.48 ± 0.37 0.32 ± 0.27		6.65 ± 0.79		0.44 ± 0.39			0.34 ± 0.22	0.55 ± 0.33
											females above 60		females															19.77 ± 1.63 17.07 ± 2.09	2.46 ± 0.66	2.25 ± 1.04 0	0.89 ± 0.39	0.40 ± 0.25	3.03 ± 0.82	6.33 ± 1.27	1.94 ± 0.43 10.34 ± 1.02		13.08 ± 1.33	8.26 ± 0.81 0.30 ± 0.15	3.12 ± 1.04 1.54 ± 0.31	1.62 ± 0.41 0.28 ± 0.29		4.75 ± 0.87		0.38 ± 0.42			0.10 ± 0.24	0.46 ± 0.37
17	Association between dietary patterns and the risk of metabolic syndrome among Lebanese adults	Naja, F. (2013)	2008-2009 (national survey)	Dietary Pattern				cross-sectional	Lebanon	adults	all	≥ 18	both	Household	323 (24.3%)	face-to-face interviews	Food frequency questionnaire	1. Fast Food/Dessert pattern was characterized by high intake of fast foods sandwiches including hamburger, chawarma, falafel in addition to pizzas, pies, desserts, carbonated beverages and juices, and mayonnaise. 2. The Traditional Lebanese pattern consisted mostly of dairy products, olives, fruits, legumes, grains, eggs, vegetable oil, dried fruits, and traditional sweets. 3. The High Protein p…	the FFQ was not validated in the study population, but it has been previously used among Lebanese adults and has yielded plausible results	Not mentioned	Factor loading matrix of the main dietary patterns prevalent among study participants	Fast food/dessert Hamburger 0.76 Chawarma 0.72 Pizza and pies 0.70 Falafel Sandwiches 0.61 Desserts 0.41 Carbonated beverages and juices 0.40 Mayonnaise 0.35 Butter 0.22 Alcoholic beverages 0.20 Fruits –0.22 Grains 0.27 Eggs 0.21 Nuts and dried fruits 0.27 Chicken 0.21 Meat 0.22	Traditional Lebanese Desserts 0.23 Dairy products-full fat 0.58 Olives 0.56 Fruits 0.49 Legumes 0.47 grains 0.47 Eggs 0.45 Vegetable oil 0.43 Nuts and dried fruits 0.40 Traditional sweets 0.73 Vegetables 0.34 low fat dairy -0.29	High protein Fruits 0.21 Fish 0.70 Chicken 0.69 Meat 0.60 Dairy products-low fat 0.54 Breakfast cereals 0.23
											Participants with MetS				112
											Paticipants without MetS				211
18	Dietary, Lifestyle and Socio-Economic Correlates of Overweight, Obesity and Central Adiposity in Lebanese Children and Adolescents	Nasreddine, L. (2014)	2008-2009 (national survey)		Dietary intake			Cross-sectional	Lebanon	children and adolescents	all	6 - 19	both	Household	868	face-to-face interviews	24 hour dietary recall	1) Breads and Cereals 2) Milk and dairies 3) meat and equivalent 4) legumes and nuts 5) fruits and vegetables 6) added fats and oils 7) fast food 8) sugars and sweets 9) SSB	Not mentioned	Not mentioned	Mean daily food group: contribution to total energy intake (%EI)							34.49 ± 0.58		2.76 ± 0.27		10.18 ±0.40			7.51 ± 0.31		5.39 ± 0.24		10.15 ± 0.44	6.48 ± 0.26		8.06 ±0.31		fast food 14.74 ±0.61
											6 - 11	6 - 11			370													36.92 ± 0.89		2.05 ± 0.34		10.22 ± 0.57			8.90 ± 0.52		5.35 ± 0.33		10.81 ± 0.63	6.52 ± 0.45		7.58 ± 0.47		fast food 11.35 ± 0.69
											12 - 19	12 - 19			498													32.67 ± 0.77		3.28 ± 0.38		10.15 ± 0.57			6.47 ± 0.37		5.42 ± 0.33		9.65 ± 0.60	6.45 ± 0.32		8.42 ± 0.42		fast food 17.27 ± 0.92
19	A Western dietary pattern is associated with overweight and obesity in a national sample of Lebanese adolescents (13-19 years): a cross-sectional study	Naja, F. (2015)	2008-2009 (national survey)	Dietary Pattern				Cross sectional	Lebanon	adolescents	all	13 -19	both	Household	(n 446)	face-to-face interviews	Food frequency questionnaire	1. Traditional Lebanese pattern: vegetables, legumes,bread, rice,pasta and cereals, bulgur, fruits, fish and vegetable oils. 2. Western pattern: poultry and eggs, red meat, mayonnaise, Fast-Food sandwiches, and pizza and pies.	the FFQ was not validated in the study population, but it has been previously used among Lebanese adults and has yielded plausible results	Not mentioned	Factor loading matrix of the main dietary patterns prevalent among study participants	Traditional Lebanese Vegetables 0·62 Sugar-sweetened beverages −0·54 Legumes 0·52 Bread 0·47 Rice, pasta and cereals 0·45 Bulgur 0·43 Fruits and fresh fruits juice 0·42 Fish 0·38 Vegetable oils 0·38 Light soda and juice drinks 0·37 Sweets −0·26 Milk and dairy products 0·33 Red meat 0·43	Western Sugar-sweetened beverages 0.26 Bread 0·28 Fish 0·29 Light sode and juice drinks 0.23 Poultry and eggs 0·63 Milk and Dairy products -0.51 Red meat 0.45 Mayonnaise 0.40 Fast food 0.39 Pizza and Pies 0.31 Butter and ghee -0.26 Fried potatoes 0.22
7	Changes in Environmental Footprints Associated with Dietary Intake of Lebanese Adolescents between the Years 1997 and 2009	Naja, F. (2020a)	2008-2009 (national survey)		Food consumption			Cross sectional	Lebanon	adolescents	all	10 - 19	both	Household		face-to-face interviews	24 hour dietary recall	1) Bread 2) Cereals 3) Legumes 4) Starchy Vegetables 5) Vegetables 6) Chips and salty crackers7) Nuts and seeds 8) Dairy products 9) Meat 10) poultry 11) fish 12) Eggs 13) Whole fruits 14) Fresh juices 15) Sweets 16) Added sugars, jams,honey,molasses 17) Sugar-sweetened beverages 18) Added fats and oils 19) Fast food	Not mentioned	Not mentioned	Mean daily food group: contribution to total energy intake (%EI)									Legumes Nuts					Milk Milk products			Fruits Fruit juices	Sweets	Sweetened Bev. Sweetened Dairy
															527													25.26 ± 0.75	5.14 ± 0.33	3.3 ± 0.45 1.61 ± 0.29	1.37 ± 0.42	0.65 ± 0.13	3.13 ± 0.35	7.99 ± 0.65	1.34 ± 0.18 6.27 ± 0.36		6.17 ± 0.53	3.65 ± 0.26 0.07 ± 0.03	11.87 ± 0.61	7.15 ± 0.31 0.5 ± 0.16	0.5 ± 0.08	5.75 ± 0.35		fast food 12.75 ± 1.06			4.56 ± 0.37	12.75 ± 1.06
8	Erosion of the Mediterranean diet among adolescents: evidence from an Eastern Mediterranean Country	Naja, F. (2021)	2008-2009 (national survey)		Food consumption			cross‑sectional	Lebanon	adolescents	gender	10 - 19	both	Household		face-to-face interviews	24 hour dietary recall	1) Bread 2) Cereals 3) Legumes 4) Starchy Vegetables 5) Vegetables 6) Chips and salty crackers7) Nuts and seeds 8) Dairy products 9) Meat, poultry, fish 10) Eggs 11) Whole fruits 12) Fresh juices 13) Sweets 14) Added sugars, jams,honey,molasses 15) Sugar-sweetened beverages 16) Added fats and oils 17) Fast food	Not mentioned	Not mentioned	Mean daily food group: contribution to total energy intake (%EI)							Bread: 18·27 (0·58) Cereals 16·20 (0·91)	Starchy Vegetables : 5·16 (0·33)	legumes: 3·29 (0·44) nuts and seeds: 1·60 (0·29)	1·36 (0·42)	11·77 (0·71)			8·10 (0·43)		6·21 (0·53)	Fruits: 3·64 (0·26) Fruit juices 0·07 (0·03)	Sweets: 10·51 (0·61) Added sugars, jams, honey, molasses 1·32 (0·11)	7·13 (0·31)		5·75 (0·34)		fast food 3·48 0·75			4·54 (0·37)
											male		male		(n 528)													20·30 (0·83) 17·93 (1·39)	4·95 (0·46)	2·83 (0·59) 1·27 (0·35)	2·07 (0·86)	13·78 (1·23)			7·83 (0·52)		5·97 (0·78)	Fruits: 2·84 (0·31) Fruit juices: 0·09 (0·05)	8·99 (0·78) 1·13 (0·13)	7·48 (0·47)		5·49 (0·46)		fast food 3·73 (0·81)			3·94 (0·46)
											female		female															16·39 (0·80) 14·59 (1·19)	5·36 (0·47)	3·72 (0·65) 1·91 (0·46)	0·71 (0·14)	9·91 (0·74)			8·36 (0·67)		6·44 (0·72)	Fruits: 4·38 (0·41) Fruit juices: 0·05 (0·03)	11·92 (0·91) 1·50 (0·18)	6·82 (0·42)		5·99 (0·51)		fast food 3·25 (1·24)			5·09 (0·58)
20	Dietary patterns and oral health in schoolchildren from Damascus, Syrian Arab Republic	Jaghasi, I. (2012)	2010 - 2011	Dietary Pattern				Cross-sectional	Syria	school children: children and adolescents	all	6 - 12	both	Questionnaires were sent to the guardians	504	questionnaire: administered by guardians	Food frequency questionnaire	1) Fruit, 2) Vegetables, 3) Bread & cereals, 4) Dairy, Meat & legumes, 5) Sugars (chocolate, jam) (times/day)	Yes	Not mentioned	adequate \ inadequate							Adequate 211 (42%) Inadequate 293 (58%)		Adequate: 162 (32%) Inadequate 342 (68%)					Adequate: 309 (61%) Inadequate 195 (39%)		Adequate: 217 (43%) Inadequate: 287 (57%)	Adequate: 144 (29%) Inadequate: 360 (71%)	(times/day) ≤ 3: 133 (26%) 4–7: 228 (45%) > 7: 143 (29%)
21	Assessment of dietary intake patterns and their correlates among universitys tudents in Lebanon	Salameh, P. (2014)	between 2010 and 2011	Dietary Pattern	Dietary inatake		dietary intake patterns	cross-sectional	Lebanon	university students: adults	all	17 - 37	both	University	3307 ( (67.5%))	self-administered questionnaire	Food frequency questionnaire	1) White bread, brown bread, rice and pasta 2) Legumes 3) fish 4) meat, hotdog, ham 5) vegetables and salads, cooked veg. 6) fruits and fresh juices 7) sweets (cake, ice cream, chocolate...) 8) carbonated beverages 9) olive oil 10) potato chips 11) fast foods	Not mentioned	Not mentioned	1) never \ once or twice per week \ three to six times per week \ consumption on daily basis. 2) Factor loading matrix of the main dietary patterns prevalent among study participants	Western type foods Carbonated beverages 0.756 Fried potatoes and chips 0.710 Fast food (pizza, hamburger) 0.663 Hot beverages (coffee, tea, Nescafe) 0.520 Desserts 0.451	Plant foods (Vegetarian/ low calorie diet) Fruits 0.799 Vegetables and salads 0.773 Olive oil in food 0.558	Composite dishes Rice and pasta 0.721 Grains/lentils, peas 0.579 Fish and seafood 0.576 Cooked vegetables 0.505 Meat, hot dog, luncheon meats −0.431	Bread (Westernized diet) White bread 0.797 Brown bread −0.734			White bread, brown bread, rice and pasta Never 222 (7.4), 1545 (51.7), 86 (2.9) ≤2 times/week 300 (10.0), 643 (21.5), 1619 (54.2) 3–6 times/week 263 (8.8), 241 (8.1), 926 (31.0) Daily 2210 (73.8), 561 (18.8), 358 (12.0)		Never 144 (4.8) ≤2 times/week 1424 (47.6) 3–6 times/week 1071 (35.8) Daily 354 (11.8)		Never 305 (10.2) ≤2 times/week 2053 (68.6) 3–6 times/week 449 (15.0) Daily 184 (6.2)	Meat, hotdog, ham Never 243 (8.1) ≤2 times/week 446 (14.9) 3–6 times/week 1259 (42.1) Daily 1046 (34.9)				vegetables and salads, cooked veg. Never 53 (1.8), 571 (19.2) ≤2 times/week 627 (20.8), 1431 (48.1) 3–6 times/week 770 (25.6), 646 (21.7) Daily 1563 (51.9), 327 (11.0)	Fruits, fruit juices: Never 73 (2.4), 321 (10.8) ≤2 times/week 555 (18.5), 1164 (39.1) 3–6 times/week 688 (22.9), 600 (20.2) Daily 1691 (56.2), 890 (29.9)	Sweets (cake, ice cream, chocolate, etc) Never 72 (2.4) ≤2 times/week 876 (29.5) 3–6 times/week 758 (25.5) Daily 1267 (42.6)	Carbonated beverages Never 347 (11.7) ≤2 times/week 845 (28.5) 3–6 times/week 623 (21.0) Daily 623 (21.0)		Olive oil Never 87 (2.9) ≤2 times/week 601 (20.0) 3–6 times/week 761 (25.3) Daily 1560 (51.8)		Fast food Never 198 (6.7) ≤2 times/week 1742 (58.7) 3–6 times/week 1742 (58.7) Daily 367 (12.4)			Fried potatoes, chips Never 157 (5.3) ≤2 times/week 1094 (36.8) 3–6 times/week 836 (28.1) Daily 883 (29.7)
											males	mean age: 20.66 (2.0)			1332													Never 63 (5.5), 649 (56.4), 42 (3.6) ≤2 times/week 96 (8.3), 228 (19.8), 614 (53.3) 3–6 times/week 113 (9.8), 98 (8.5), 326 (28.3) Daily 881 (76.4), 176 (15.3), 169 (14.7)		Never 57 (4.9) ≤2 times/week 497 (43.1) 3–6 times/week 445 (38.6) Daily 154 (13.4)		Never 107 (9.3) ≤2 times/week 718 (62.5) 3–6 times/week 205 (17.9) Daily 118 (10.3)	Never 155 (13.4) ≤2 times/week 191 (16.6) 3–6 times/week 491 (42.6) Daily 316 (27.4)				Never 28 (2.4), 265 (23.1) ≤2 times/week 293 (25.2), 522 (45.5) 3–6 times/week 298 (25.6), 236 (20.6) Daily 543 (46.7) , 125 (10.9)	Never 37 (3.2), 161 (14.0) ≤2 times/week 240 (20.7), 391 (34.1) 3–6 times/week 282 (24.3), 216 (18.8) Daily 602 (51.9), 379 (33.0)	Never 26 (2.3) ≤2 times/week 315 (27.5) 3–6 times/week 315 (27.5) Daily 489 (42.7)	Never 103 (9.0) ≤2 times/week 268 (23.4 3–6 times/week 257 (22.4) Daily 518 (45.2)		Never 25 (2.2) ≤2 times/week 245 (21.1) 3–6 times/week 329 (28.3) Daily 562 (48.4)		Never 57 (5.0) ≤2 times/week 571 (49.9) 3–6 times/week 312 (27.2) Daily 205 (17.9)			Never 62 (5.4) ≤2 times/week 399 (34.7) 3–6 times/week 316 (27.5) Daily 372 (32.4)
											females	mean age: 20.18 (1.7)			1969													Never 159 (8.6), 896 (48.7), 44 (2.4) ≤2 times/week 204 (11.1), 415 (22.6), 1005 (54.7) 3–6 times/week 150 (8.1), 143 (7.8), 600 (62.6) Daily 1329 (72.1), 385 (20.9), 189 (10.3)		Never 87 (4.7) ≤2 times/week 927 (50.4) 3–6 times/week 626 (34.0) Daily 200 (10.9)		Never 198 (10.7) ≤2 times/week 1335 (72.4) 3–6 times/week 244 (13.2) Daily 66 (3.6)	Never 88 (4.8) ≤2 times/week 255 (13.9) 3–6 times/week 768 (41.7) Daily 730 (39.7)				Never 25 (1.4), 306 (16.7) ≤2 times/week 334 (18.0), 909 (49.8) 3–6 times/week 472 (25.5), 410 (22.4) Daily 1020 (55.1), 202 (11.1)	Never 36 (2.0), 160 (8.8) ≤2 times/week 315 (17.1), 773 (42.3) 3–6 times/week 406 (22.0), 384 (21.0) Daily 1089 (59.0), 511 (28.0)	Never 46 (2.5) ≤2 times/week 561 (30.7) 3–6 times/week 443 (24.2) Daily 778 (42.6)	Never 244 (13.4) ≤2 times/week 577 (31.6) 3–6 times/week 366 (20.1) Daily 637 (34.9)		Never 62 (3.4) ≤2 times/week 356 (19.3) 3–6 times/week 432 (23.4) Daily 998 (54.0)		Never 141 (7.7) ≤2 times/week 1171 (64.2) 3–6 times/week 350 (19.2) Daily 162 (8.9)			Never 95 (5.2) ≤2 times/week 695 (38.2) 3–6 times/week 520 (28.6) Daily 511 (28.1)
22	A traditional dietary pattern is associated with lower odds of overweight and obesity among preschool children in Lebanon: a cross-sectional study	Nasreddine, L. (2019b)	2011-2012 (national survey)	Dietary Pattern	Dietary intake			Cross sectional	Lebanon	pre-school children		2 - 5	both	Household	525	face-to-face interviews	24 hour dietary recall	1. Fast Food and Sweets: sweetened beverages, fast foods, salty snacks and sweets. 2. Traditional Lebanese pattern: higher intakes of breads and cereals, dairy products, fruits and vegetables and traditional Lebanese mixed dishes.	Not mentioned	Not mentioned	Factor loading matrix of the main dietary patterns prevalent among study participants	Fast food and sweets pattern Sweetened beverage 0.60 Fast food 0.53 Salty snacks 0.43 Sweets 0.41 Meat, fish, poultry ,eggs 0.33 Lebanese traditional dishes −0.29 Condiments 0.29 Bread and cereals 0.25 Dairy products −0.12 Pizza and pies 0.13 Tea 0.32 Added fats and oils 0.31	Traditional labanese Sweetened beverage −0.280 Salty snacks −0.15 Sweets 0.12 Meat, fish, poultry ,eggs 0.19 Lebanese traditional dishes 0.23 Condiments 0.02 Bread and cereals 0.57 Dairy products 0.53 Pizza and pies −0.49 Tea 0.42 Fruits and vegetables 0.34 Added fats and oils 0.32 Starchy vegetables and legumes 0.25 Nuts and seeds 0.19
											Normal weight		both		Male 255 (53.5) Female 222 (46.5)
											Overweight\obesity		both		Male 26 (54.2) Female 22 (45.8)
23	Food consumption patterns and nutrient intakes of infants and young children amidst the nutrition transition: the case of Lebanon	Jomaa, L. (2022)	2011-2012 (national survey)		Dietary intake		Food consumption patterns	cross sectional	Lebanon	pre-school children		national survey: children 0-5 years and mothers for this study: children 0 and 4 years	both	Household	1029 household for the national survey (1 child, 1 mother) for this study: 0 and 4 years were considered (n = 866)	face-to-face interviews	24 hour dietary recall	1) Milk and milk products 2) mixed dishes 3) vegetables 4) grain and grain products 5) meats and other protein sources 6) fruits 7) savory snacks 8) sweets, sweetened beverages, and desserts 9) fats and oils 10) condiments and sauces	Not mentioned	Not mentioned	Mean daily food group: contribution to total energy intake (%EI)									Meats and other protein sources: Includes any baby food and non-baby food meats, dried beans, peas and legumes, eggs, peanut butter, nuts and seeds									Includes baby food desserts and cookies, non-baby food dessert items (cakes, pies, cookies, bars, brownies, biscuits, pastries, muffins, and traditional desserts), ice cream and dairy desserts, puddings, candy, cereal and nutrition bars, gelatins, ices, and sorbets, sugars, syrups, preserves, and jelly, fruit drinks and other sugar sweetened beverages.		condiments, herbs, seasonings, gravies, and sauces	butter, margarine, animal fats, dressings, oils, and olives.		Includes all yogurt, grain, and meat based mixed dishes such as sandwiches, macaroni and cheese, spaghetti and lasagna, sandwiches, beans and rice, pizzas, Mahashi, and soups.
											0–5.9 months	0 - 5.9 months			103													5.59 ± 1.89 2.79%							472.23 ± 30.19 95.76%		4.66 ± 4.66	4.61 ± 2.29	3.94 ± 2.94			0.36 ± 0.27		0.89 ± 0.89
											6–11.9 months	6 - 11.9 months			148													46.3 ± 5.01 13.82%		6.85 ± 1.74 1.52%					302.53 ± 20.75 56.55%		25.16 ± 4.19 2.86%	68.78 ± 8.42 4.56%	69.91 ± 10.52 7.91%		0.02 ± 0.01	8.77 ± 1.11 3.43%		60.34 ± 8.20 8.34%			1.73 ± 0.53 1.02%
											12–23.9 months	12 - 23.9 months			222													85.17 ± 6.00 16.66%		25.35 ± 3.21 4.49%					170.06 ± 12.69 35.43%		61.60 ± 6.60 4.43%	106.2 ± 9.39 4.55%	162.41 ± 13.35 11.82%		0.50 ± 0.22	12.61 ± 1.06 4.09%		131.87 ± 11.29 15.33%			7.18 ± 0.97 3.13%
											24–47.9 months	24 - 47.9 months			393													87.36 ± 4.43 14.34%		59.89 ± 4.00 9.4%					109.63 ± 6.67 15.12%		101.10 ± 6.50 7.71%	188.08 ± 10.49 6.23%	255.8 ± 12.65 18.48%		2.29 ± 0.51	14.62 ± 1.17 4.09%		164.27 ± 9.25 18.99%			15.65 ± 1.40 5.45%
24	Infant and young child feeding practices in Lebanon: a cross-sectional national study	Naja, F. (2023)	2012-2013		dietary intake			cross-sectional	Lebanon	infants		6 - 23 months	both	Household	469	face-to-face interviews with mothers	24 hour dietary recall	1) Breast milk 2) Grains, roots and tubers 3) Pulses 4) Dairy products 5) Flesh foods 6) Eggs 7) Vitamin A rich fruits and vegetables 8) Other fruits and vegetables	Not mentioned, but nutritionists were extensively trained on the data collection protocols, including the dietary and anthropometric assessments. The questionnaire was pilot-tested on a sample of fifteen mothers, prior to its adoption in the survey	Not mentioned	# and % of children who consumed each food category																		Sweet beverage consumption 6–23 months during the previous day (n 367) Yes: n = 143 (36·9%) , 95% CI: 31·2, 42·9 No: n = 224 (63·1%) , 95% CI: 57·1, 68·8
											6–11	6 - 11 months			148													93·7% , 95% CI: 87·1, 97·0		22·5% , 95% CI: 13·8, 34·5	3·6% , 95% CI: 1·1, 11·3	29·9% , 95% CI: 19·1, 43·4			88·8% , 95% CI: 78·9, 94·4	39·3% (95% CI: 26·8 - 53·4)	Vitamin A rich fruits and vegetables: 20·9% , 95% CI: 13·2, 31·6 Other fruits and vegetables: 64·8% , 95% CI: 53·2, 74·8
											12–17	12 - 17 months			96													95·9% , 95% CI: 81·6, 99·2		37·9% , 95% CI 27·1, 50·0	22·2% , 95% CI: 11·6, 38·2	51·9% , 95% CI: 40·2, 63·3			91·9% , 95% CI: 77·4, 97·4	16·3% (95% CI: 8·2, 29·6)	Vitamin A rich fruits and vegetables: 27% , 95% CI: 16·4, 41·2 Other fruits and vegetables: 83·2% , 95% CI: 71·8, 90·6
											18–23	18 - 23 months			123													94·2% , 95% CI: 84·0, 98·0		35·7% , 95% CI: 24·9, 48·2	20·1% , 95% CI: 11·2, 33·3	55·7% , 95% CI: 44·2, 66·5			94·7% , 95% CI: 83·5, 98·4	11·9% (95% CI: 5·5, 23·8)	Vitamin A rich fruits and vegetables: 38·2% , 95% CI: 23·5, 55·5 Other fruits and vegetables: 88·5% , 95% CI: 79·0, 94·0
											all	6 - 23 months			367													94·4% , 95% CI: 90·6, 96·7		30·9% , 95% CI 25·0, 37·5	14·0% , 95% CI: 9·1, 20·9	44·4% , 95% CI: 36·3, 52·8			91·6% , 95% CI: 84·9, 95·5	24% (95% CI: 16·8, 32·9)	Vitamin A rich fruits and vegetables: 28·6% , 95% CI: 21·7, 36·5 Other fruits and vegetables: 77·7% , 95% CI: 70·2, 83·7
25	Socio-demographic and dietary factors associated with obesity among female university students in Jordan	Musaiger, A. (2015)	2013		dietary intake			cross-sectional	Jordan	female university students		≥ 18	females	University	406	self-administered questionnaire	Dietary habits questionnaire	1) Rice 2) bread 3) Bakery products 4) Legumes 5) Nuts 6) fish 7) poultry 8) meat 9) milk and products 10) fresh vegetables 11) cooked vegetables 12) fruits 13) sweets 14) ssb 15) potato chips 16) fast foods	Yes	Yes	Frequency of food intake (times/week) < 4/ ≥ 4							Rice bread Bakery products		Legumes Nuts							Fresh vegetables Cooked vegetables							fast food			Potato chips
											Non-obese				334													< 4/ ≥ 4 : 137/197 (41.0/59.0) < 4/ ≥ 4 : 33/301 (9.9/90.1 ) < 4/ ≥ 4 : 275/59 (82.3/17.7 )		< 4/ ≥ 4 : 271/63 (81.1/18.9 ) < 4/ ≥ 4 : 279/55 (83.5/16.5)		< 4/ ≥ 4 : 321/13 (96.1/3.9)	< 4/ ≥ 4 : 192/142 (57.5/42.5)	< 4/ ≥ 4 : 277/57 (83.8/17.1)	< 4/ ≥ 4 : 157/177 (47.0/53.0)		< 4/ ≥ 4 : 200/134 (59.9/40.1 ) < 4/ ≥ 4 : 231/103 (69.2/30.8 )	< 4/ ≥ 4 : 168/166 (50.3/49.7)	< 4/ ≥ 4 : 235/99 (70.4/29.6)	< 4/ ≥ 4 : 223/111 (66.8/33.2)				< 4/ ≥ 4 : 250/84 (74.8/25.2)			< 4/ ≥ 4 : 248/86 (74.3/25.7 )
											Obese				72													< 4/ ≥ 4 : 34/38 (47.2/52.8 ) < 4/ ≥ 4 : 9/63 (12.5/87.5 ) < 4/ ≥ 4 : 64/8 (88.9/11.1 )		< 4/ ≥ 4 : 64/8 (88.9/11.1 ) < 4/ ≥ 4: 62/10 (86.1/13.9)		< 4/ ≥ 4 : 68/4 (94.4/5.6 )	< 4/ ≥ 4 : 34/38 (47.2/52.8 )	< 4/ ≥ 4 : 61/11 (84.7/15.3)	< 4/ ≥ 4 : 43/29 (59.7/40.3)		< 4/ ≥ 4 : 41/31 (56.9/43.1) < 4/ ≥ 4 : 52/20 (72.2/27.8)	< 4/ ≥ 4 : 44/28 (61.1/38.9 )	< 4/ ≥ 4 : 54/18 (75.0/25.0 )	< 4/ ≥ 4 : 47/25 (65.3/34.7 )				< 4/ ≥ 4 : 52/20 (72.2/27.8 )			< 4/ ≥ 4 : 49/23 (68.1/31.9)
26	Patterns of PCBs and OCPs exposure in a sample of Lebanese adults: The role of diet and physical activity	Harmouche-Karaki, M. (2019)	2013-2015	Dietary Pattern	Dietary intake			cross-sectional	lebenon	adults	all	18 - 65	both	University	302	face-to-face interviews	Food frequency questionnaire	1) cereals and grains, 2) dairy products, 3) fruits and vegetables, 4) legumes nuts and seeds 5) meat, 6) poultry 7) fish 8) fast-food, 9) oils and fats, 10) processed meat 11) beverages 12) eggs	Yes	Yes	1) Food consumption patterns in portions per day 2) Factor loadings	Diversified diet high loadings for alcoholic and carbonated and commercial beverages as well as moderate loading for nuts, processed meats, shawarma, chicken and desserts.	Protein diet The second component is characterized by high positive loadings for red meat, chicken, eggs and legumes. This component accounts for 11.352% of total variance and is interpreted as a profile high in protein.	High fat / high sugar diet The third component which accounts for 8.982% of total variance showed high loading for high salt and high fat snacks, and moderate loadings for carbonated and commercial beverages, shawarma, sugars, desserts, fast-food and fats and oils.	High fat meats and high fat pastries Organ meats and pies loaded high on the fourth component, followed by processed meats and fast-food that loaded moderate. This component accounted for 8.864% of total variance.	Prudent diet Fruits and vegetables and dairy products loaded high on the fifth component (explaining 8.821% of total variance), in addition to fish and shellfish and fats and oils that loaded moderate.	Cereals, fats and oils, and eggs The sixth component that explained 7.072% of total variance consisted of high loading for cereals and moderate loading for eggs and fats and oils.	7.2 ± (4.9)		1.2 ± (1.0)	0.4 ± (0.6)	1.1 ± (1.6)	0.7 ± (0.9)	0.8 ± (0.9)	3.2 ± (2.1)		5.1 ± (3.1)					5.0 ± (4.6)						Processed meats: 0.7 ± (1.2)
																																total meats (without organ meats): 2.5 ± (2.6)
27	A minimally processed dietary pattern is associated with lower odds of metabolic syndrome among Lebanese adults	Nasreddine, L. (2018)	2014	Dietary Pattern				Cross-sectional	Lebanon	adults	all	≥ 18	both	University	302	face-to-face interviews	Food frequency questionnaire	1) Whole milk and dairy products 2) Low-fat milk and dairy products, 3) Fruits, fruit juices (fresh) and vegetable juices, 4) Vegetables and legumes, 5) meat, 6) eggs, 7) olives 8) oils, butter, ghee and tahini 9) sugar, honey and molasses, 10) nuts and seeds roasted and salted, 11) breads, 12) canned and processed meats, 13) pre-fried french fries, 14) condiments, 15) fast food sandwiches and pi…	the FFQ used in the present study was not validated in the study population, it was previously used for the assessment of dietary patterns and their relationship with obesity and MetS among Lebanese adults and has yielded plausible findings	Not mentioned	1) Mean daily food group: contribution to total energy intake (%EI) 2) factor analysis	ultra processed pre-fried french fries Condiments fast food chips sausages roasted and salted nuts sweets and sweetened beverages meats eggs whole milk and dairy products breads	Minimally processed/processed roasted and salted nuts and seeds sweets and sweetened beverages meat fruits and vegetables and legumes refined and whole grains whole dairy sugars, honey, molases breads olives, olive oil, butter, ghee and tahini					Refined/whole grains and pasta 4·88 (4·14) Breads 18·21 (11·00)		Nuts and seeds (roasted and salted): 3·07 (4·55)	1·09 1·28	Meat (fish, red meat and poultry): 5·56 (6·10)			Whole milk and dairy products: 3·05 (3·09) Low-fat milk and dairy products (2·16 3·69) Processed cheeses: 1·32 (1·89)		Fruits, fruit juices (fresh) and vegetable juices 5·98 (5·37) Vegetables and legumes 3·89 (2·86)		Sugar, honey and molasses: 1·83 (3·65) Sweets and sweetened beverages 15·67 (11·13)		Condiments (mayonnaise, ketchup and mustard) 0·50 (0·78)	Olive oil, vegetable oil, butter, ghee and tahini: 10·42 (8·38)		Fast-food sandwiches and pizzas 8·8 (6·37)			Chips and salty snacks 3·05 (5·10) Pre-fried French fries 6·91 (6·73)	Sausages (including canned) 0·49 (1·33)
											With metabolic syndrome				195													Refined/whole grains and pasta 5·01 (4·99) Breads 20·40 (11·84)		Nuts and seeds (roasted and salted): 2·84 (4·84)	1·25 1·48	Meat (fish, red meat and poultry): 4·83 (4·15)			Whole milk and dairy products 2·63 (3·13) Low-fat milk and dairy products 2·26 (4·97) Processed cheeses: 1·38 (1·53)		Fruits, fruit juices (fresh) and vegetable juices 5·49 (4·27) Vegetables and legumes 3·51 (2·32)		Sugar, honey and molasses: 2·30 (5·36) Sweets and sweetened beverages 16·67 (12·07)		0·39 (0·56)	Olive oil, vegetable oil, butter, ghee and tahini: 10·85 (8·69)		Fast-food sandwiches and pizzas 8·57 (6·03)			Chips and salty snacks 2·29 (3·85) Pre-fried French fries 6·34 (5·92)	Sausages (including canned) 0·34 (0·57)
											Without metabolic syndrome				107													Refined/whole grains and pasta 4·79 (3·63) Breads 17·21 (10·32)		Nuts and seeds (roasted and salted): 3·23 (4·42)	1·01 1·15	Meat (fish, red meat and poultry): 5·97 (6·95)			Whole milk and dairy products 3·27 (3·07) Low-fat milk and dairy products 2·12 (2·79) Processed cheeses: 1·29 (2·06)		Fruits, fruit juices (fresh) and vegetable juices 6·29 (5·91) Vegetables and legumes 4·08 (3·07)		Sugar, honey and molasses: 1·59 (2·23) Sweets and sweetened beverages 15·02 (10·51)		0·56 (0·87)	Olive oil, vegetable oil, butter, ghee and tahini: 10·17 (8·21)		Fast-food sandwiches and pizzas 8·79 (6·51)			Chips and salty snacks 3·37 (5·57) Pre-fried French fries 7·29 7·16	Sausages (including canned) 0·56 (1·61)
28	Food insecurity is associated with compromised dietary intake and quality among Lebanese mothers: findings from a national cross-sectional study	Jomaa, L. (2020)	2014-2015 (national survey)		Dietary intake			Cross-sectional	Lebanon	mothers	all	39·63 ± 0·32	females	Household	mothers who had complete dietary data only (n 1204).	face-to-face interview	24 hour dietary recall	1) Grains (refined and whole) 2) meats 3) poultry 4) fish 5) eggs 6) dairy and products 7) legumes 8) vegetables 9) starchy vegetables 10) fruits 11) chips 12) nuts and seeds 13) desserts and added sugars 14) ssb 15) fats and oils	Not mentioned	Not mentioned	Mean daily food group consumption: g (SE) \ day							161·90 (5·31) Refined grains 148·37 (5·28) Whole grains 13·54 (1·80)	Starchy vegetables 13·24 (1·47)	Legumes: 21·93 (2·36) Nuts and seeds 8·85 (0·89)	6·96 0·80	8·04 (1·34)	24·73 I2·92)	Red meat and processed meat 27·92 (1·57)	79·87 (4·47)		186·38 (11·08)	202·09 (10·78)	28·13 (2·00)	76·77 (6·92)		26·14 (1·10)					Chips and salty crackers 29·77 (2·68)
											Food secure				569													164·00 (6·22) Refined grains 148·91 (6·25) Whole grains 15·10 (2·48)	Starchy vegetables 17·21 (2·31)	Legumes: 22·58 (3·22) Nuts and seeds 10·26 (0·14)	6·51 1·01	10·16 (2·25)	26·09 3·41	30·13 (2·57)	95·11 (7·05)		214·93 (17·01)	222·83 (14·91)	29·11 (2·27)	78·85 (9·69)		27·50 (1·43)					25·89 (2·75)
											Food insecure				635													159·75 (8·16) Refined grains 147·82 (7·84) Whole grains 11·93 (2·29)	Starchy vegetables 9·16 (1·86)	Legumes 21·26 (3·08) Nuts and seeds 7·41 1·03	7·42 1·08	5·86 (1·49)	23·33 (4·19)	25·64 (2·86)	64·20 (4·59)		157·03 (10·54)	180·77 (14·68)	27·13 (3·13)	74·63 (7·41)		27·50 (1·43)					33·76 (3·54)
29	Food and nutrient intake of school-aged children in Lebanon and their adherence to dietary guidelines and recommendations	Nasreddine, L. (2022)	2014-2015 (national survey)		Food consumption			cross sectional	Lebanon	children		4 - 13	both	Household	771	face-to-face interviews	24 hour dietary recall	1) Milk and milk products 2) mixed dishes 3) vegetables 4) grain and grain products 5) meats and other protein sources (baby food and non-baby food meats, dried beans, peas and legumes, eggs, peanut butter, nuts and seeds) 6) fruits 7) savory snacks 8) sweets, sweetened beverages, and desserts 9) fats and oils 10) condiments and sauces	Not mentioned	Not mentioned	Mean daily food group: contribution to total energy intake (%EI)
											4-8 boys	4 - 8	males		196													19.53		Meats and other protein sources: 10.61					7.72		8.01	5.09	20.88			6.66		13.33			7.41
											4-8 girls	4 - 8	females		194													21.26		Meats and other protein sources: 10.26					7.74		7.65	4.78	22.82			7.29		10.98			6.77
											9-13 boys	9 - 13	males		204													18.55		Meats and other protein sources: 13.12					6.21		9.53	3.51	19.95			6.43		14.27			7.87
											9-13 girls	9 - 13	females		177													18.86		Meats and other protein sources: 10.75					6.99		9.69	3.93	21.23			6.11		13.71			8.07
30	Sustainable, Healthy and Affordable Diets for Children in Lebanon: A Call for Action in Dire Times	Jomaa, L. (2021)	2014-2015 (national survey)		food consumption			cross sectional	Lebanon	children and adolescents		4 - 18	both	Household	1154	face-to-face interviews	24 hour dietary recall	1) Cereals and Grains 2) fruits 3) vegetables 4) starchy vegetables 5) dairy products 6) meat 7) poultry 8) fish 9) eggs 10) legumes 11) nuts and seeds 12) saturated oils 13) vegetables oil 14) processed meat 15) salty snacks 16) sugar, jam, honey 17) sweets 18) ssb	Not mentioned	Not mentioned	Mean daily food group consumption: g (SE) \ day
											4 to 8 years	4 - 8			392													162.13	Starchy Vegetables 40.44	Legumes 16.01 Nuts and Seeds 6.07	8.55	4.31	24.11	18.73	122.71		126.15	141.1	Sweets 81.07 Sugar/Jam/Honey 3.30	sweetened beverages 225.66		Saturated Oils 1.49 Vegetable oil 21.40					24.44	Processed Meat 8.73
											9 to 13 years	9 - 13			473													181.49	Starchy Vegetables 57.38	Legumes 18.93 Nuts and Seeds 9.42	9.39	4.83	40.56	30.78	114.35		137.19	153.72	Sweets 82.93 Sugar/Jam/Honey 5.52	sweetened beverages 327.29		Saturated Oils 2.43 Vegetable oil 31.05					36.12	Processed Meat 5.65
											14 to 18 years	14 - 18			289													186.33	Starchy Vegetables 62.28	Legumes 19.07 Nuts and Seeds 11.46	11.06	12.06	35.89	38.36	89.77		175.78	145.52	Sweets 64.20 Sugar/Jam/Honey 4.54	sweetened beverages 367.43		Saturated Oils 1.60 Vegetable oil 30.68					29.28	Processed Meat 5.56
31	Food insecurity is associated with lower adherence to the Mediterranean dietary pattern among Lebanese adolescents: a cross‑sectional national study	Naja, F. (2020b)	2014-2015 (national survey)	Dietary Pattern	Dietary intake			cross‑sectional	Lebanon	adolescents		10 - 18	both	Household	693	face-to-face interviews	Food frequency questionnaire	1. Western pattern were sugar-sweetened beverages, fast foods, sweets, salty snacks, condiments and refined grains. 2. Lebanese-Mediterranean: higher loads of food groups such as fruits and vegetables, dairy products, mixed dishes, whole grains, in addition to olive oil, olives as well as roasted unsalted and raw nuts and seeds	The validity and reliability of this questionnaire were previously examined among Lebanese children		Factor loading matrix of the main dietary patterns prevalent among study participants	Western Sugar-sweetened beverages 0.71 Fast foods 0.60 Sweets 0.54 Salty snacks 0.52 Refned grains 0.42 Condiments 0.42 Meat 0.38 Alcohol 0.37 Eggs 0.28 Fats and oils 0.27 Nuts and seeds (roasted salted) 0.27 Olives 0.22	Lebanese Mediterranean Refned grains 0.32 Meat 0.33 Eggs 0.22 Fruits and vegetables 0.64 Dairy products 0.53 Mixed dishes 0.44 Whole grains 0.43 Legumes 0.40 Ham 0.40 Starchy vegetables 0.37 Olive oil 0.37 Olives 0.26 Hot drinks 0.22 Nuts and seeds (raw and roasted unsalted) 0.20 Lebanese dressing 0.20 Kaak 0.19
8	Erosion of the Mediterranean diet among adolescents: evidence from an Eastern Mediterranean Country	Naja, F. (2021)	2014-2015 (national survey)		Food consumption			cross‑sectional	Lebanon	adolescents	all	10 - 19	both	Household		face-to-face interviews	24 hour dietary recall	1) Bread 2) Cereals 3) Legumes 4) Starchy Vegetables 5) Vegetables 6) Chips and salty crackers7) Nuts and seeds 8) Dairy products 9) Meat, poultry, fish 10) Eggs 11) Whole fruits 12) Fresh juices 13) Sweets 14) Added sugars, jams,honey,molasses 15) Sugar-sweetened beverages 16) Added fats and oils 17) Fast food	Not mentioned	Not mentioned	Mean daily food group: contribution to total energy intake (%EI)							Bread 12·24 (0·42) Cereals 17·16 (0·72)	Starchy Vegetables 7·68 (0·43)	legumes 1·48 (0·20) nuts and seeds 1·95 (0·25)	1·95 (0·25)	7·69 (0·38)			7·58 (0·38)		3·83 (0·26)	Fruits 3·44 (0·22) fresh juices 0·01 (0·01)	Sweets: 11·80 (0·52) Added sugars, jams, honey, molasses 1·07 (0·09)	6·56 (0·25)		5·21 (0·28)		fast food 2·01 (0·31)			7·66 (0·46)
											male				(n 666)													12·46 (0·60) 18·54 (1·08)	7·42 (0·60)	1·40 (0·29) 2·11 (0·36)	1·32 (0·22)	7·28 (0·52)			7·72 (0·54)		2·96 (0·31)	Fruits 3·24 (0·33) Fresh juices: 0·00 (0·00)	11·12 (0·74) 1·01 (0·12)	7·02 (0·34)		4·92 (0·39)		fast food 1·51 (0·35)			7·78 (0·67 )
											female																	12·05 (0·58) 15·93 (0·97)	7·92 (0·61)	1·56 (0·28) 1·82 (0·36)	1·11 (0·20)	8·06 (0·56)			7·46 (0·54)		4·60 (0·41)	fruits 3·61 (0·31) fresh juices: 0·02 (0·02)	12·42 (0·72) 1·12 (0·13)	6·14 (0·37)		5·48 (0·39)		fast food 2·57 (0·53)			7·56 (0·63)
32	Household food insecurity is associated with a higher burden of obesity and risk of dietary inadequacies among mothers in Beirut, Lebanon	Jomaa, L. (2017)	2014 - 2015		Dietary intake			cross-sectional	Lebanon	mothers			female	Household	378	face-to-face interviews	24 hour dietary recall	1) bread and cereals 2) starchy vegetables and legumes 3) nuts 4) seeds 5) dairy products 6) eggs 7) meat, poultry, fish 8) fruits 9) vegetables 10) added oils 11) sweets and ssb	Prior to the start of the study, all interviewers underwent a 5 day training workshop to ensure the standardization of data collection protocol and the validity and reliability of data collected.		Mean daily food group: Mean daily food group: contribution to total energy intake (%EI)							Bread & Cereals	Starchy Vegetables & Legumes Nuts Seeds			Meat, Poultry, Fish							Sweets & Sugar Sweetened Beverages
											Food Secure				187													31.2 ± 1.2	3.4 ± 0.5 2.92 ± 0.4 0.89 ± 0.3		0.35 ± 0.1	11.4 ± 1.0			11.29 ± 0.9		3.70 ± 0.3	7.81 ± 0.7	9.9 ± 0.7			14.49 ± 0.9
											Food Insecure				191													35.0 ± 1.4	3.5 ± 0.6 0.93 ± 0.3 1.46 ± 0.4		1.11 ± 0.3	9.7 ± 0.9			8.05 ± 0.8		3.41 ± 0.4	5.80 ± 0.6	12.9 ± 1.1			14.65 ± 0.9
33	Dietary patterns, their covariates, and associations with severity of depressive symptoms among university students in Lebanon: a cross-sectional study	Jaalouk, D. (2019)	2015	Dietary Pattern	dietary intake			cross-sectional	Lebanon	university students	all	18 - 33	both	University	457	self-administered questionnaire: instructed and explained by researchers	Food frequency questionnaire	1. traditional Lebanese pattern: eggs, legumes, vegetables, fruits, poultry, meat, f ish, low-fat dairy, bulgur, potatoes, tomatoes, and olive oil 2. Western fast food pattern: sugar-sweetened fruit drinks, energy drinks, burgers, French fries, mayonnaise, pizza, manaeesh, cake, cookies, donuts, and ice cream 3. dairy pattern: regular bread, rice, whole-fat dairy products, and ice cream; 4. Leban…	the FFQ was utilized in several among Lebanese adults but it has never been validated in the study population.	Not mentioned	Factor loading matrix of the main dietary patterns prevalent among study participants	Traditional Lebanese eggs legumes vegetables Fruits Poultry Red meat Fish dairy low fat whole grains oils	Western fast food Fruit drinks burgers\pizza energy drinks French fries chocolates and cakes Mayonnaise Pastries ice cream	Dairy dairy products Ice cream rice white bread	Lebanese fast food Oils: corn/sunflower/soy/olive Cake, cookies, donuts, muffin, croissant Sausages, makanek, hot dogs Falafel sandwich Organ meats (liver, kidneys, brain) Shawarma sandwich Nuts and seeds	Fruits Fruits Citrus orange grapefruit Deep yellow or orange fruits Strawberry Grapes Dried fruits Fresh fruit juice
													male
													female
34	Dietary and lifestyle habits among university students at different academic years	Al-Awwad, N. (2021)	2015-2016		dietary intake			Cross-sectional	Jordan	university students	all	18 - 25	both	University	540	questionnaire	dietary habits questionnaire: intake frequency of food items	1) fruits, 2) vegetables, 3) cereals and starchy vegetables, 4) dairy products, 5) white meat (poultry and fish), 6) red meat, 7) legumes.	Not mentioned	Not mentioned	Consumption frequency of food groups							<once a week 2 1-2 weekly 28 3-4 weekly 31 5-6 weekly 27 Once a day 23 2 daily 54 3 daily 70 4 daily 101 5 daily 200		<once a week 159 1-2 weekly 174 3-4 weekly 111 5-6 weekly 38 Once a day 29 2 daily 10 3 daily 5 4 daily 4 5 daily 5			<once a week 74 1-2 weekly 131 3-4 weekly 146 5-6 weekly 72 Once a day 46 2 daily 15 3 daily 36 4 daily 10 5 daily 7	<once a week 169 1-2 weekly 170 3-4 weekly 82 5-6 weekly 44 Once a day 36 2 daily 18 3 daily 9 4 daily 5 5 daily 3	<once a week 78 1-2 weekly 124 3-4 weekly 99 5-6 weekly 75 Once a day 70 2 daily 57 3 daily 24 4 daily 6 5 daily 4		<once a week 66 1-2 weekly 123 3-4 weekly 105 5-6 weekly 55 Once a day 61 2 daily 55 3 daily 41 4 daily 25 5 daily 6	<once a week 60 1-2 weekly 168 3-4 weekly 110 5-6 weekly 41 Once a day 48 2 daily 57 3 daily 33 4 daily 13 5 daily 7
35	Dietary Patterns and Their Association with Metabolic Syndrome and Their Components in Middle-Class Adults from Damascus, Syria: A Cross-Sectional Study	Atasi, M. (2022)	2016 - 2017	Dietary Pattern				cross-sectional	Syria	middle-class citizens: adults	all	40 - 65	both	who had not been diagnosed with previous illnesses and who wanted to attend the Clinical Analysis Laboratory of the Syrian Private University for clinical analysis.	104	questionnaire	Food frequency questionnaire	1) Shawarma 2) Hamburger 3) Pizza and pies 4) Desserts 5) Traditional Arab sweets 6) Mayonnaise 7) Sucrose 8) Butter 9) Carbonated beverages 10) Olives 11) Fruits 12) Grains 13) Eggs 14) Vegetable oils 15) Nuts and dried fruits 16) Vegetables 17) Chicken 18) Meat 19) Fish 20) energy 21) carbohydrates 22) fats 23) proteins 24) dietary fibers 25) sugars 26) saturated fats 27) monounsaturated fats 2…	yes	Not mentioned	- Mean daily food group: g (SE) \ day - Factor loading matrix of the main dietary patterns prevalent among study participants	Western Pattern Carbonated beverages 0.623 Grains 0.323 Chicken 0.751 Meat 0.554	Traditional Syrian Falafel 0.730 Olives 0.263 Fruits 0.378 Eggs 0.568 Vegetables 0.453	simple carbohydrates and saturated fats Desserts 0.425 Traditional arabic sweets 0.928 Sucrose 0.287 Butter 0.266	traditionally consumed foods in the Syrian diet with a predominance of monounsaturated and polyunsaturated fatty acids Vegetable oil 0.295 Shawarma 0.261 Mayonnaise 0.966 Fish 0.201	fast food with a high predominance of energy and sodium Hamburger 0.109 Pizza and Pies 0.324 Salt 0.708 Nuts and dried fruits 0.328		211.47 (114.79)		Nuts and dried fruits: 37.22 (45.02)	18.55 (19.77)	6.28 (12.74)	37.57 (35.03)	36.57 (37.48)			382.99 (271.95)	316.45 (216.41)	Sucrose: 21.05 (17.94) Desserts: 50.84 (49.47) Traditional Arab sweets: 17.03 (28.72)	Carbonated beverages: 40.50 (87.21)	Mayonnaise: 1.92 (3.29)	Olives: 43.47 (44.68 ) Butter: 7.75 (10.58) Vegetable oils: 43.85 (31.58)		Shawarma: 9.24 (13.77) Falafel: 6.85 (11.91) Hamburger: 3.88 (11.25) Pizza and pies: 18.50 (37.67)
											Males		males		46													254.00 (127.74)		34.70 (40.18)	18.72 (15.93)	7.52 (15.16)	41.28 (31.63)	42.67 (43.72)			419.57 (298.47)	271.83 (204.03)	Sucrose: 25.41 (19.30) Desserts: 46.72 (49.08) Traditional Arab sweets: 18.43 (26.06)	51.67 (87.32)	2.73 (4.13)	Olives: 43.57 (43.62) Butter: 8.56 (11.08) Vegetable oils: 54.71 (40.71)		Shawarma: 11.76 (14.77) Falafel: 7.66 (7.56) Hamburger: 3.63 (10.91) Pizza and pies: 29.23 (52.29)
											females		females		58													177.74 (91.17)		39.21 (48.78)	18.41 (22.49)	5.29 (10.47)	34.62 (37.51)	31.72 (31.24)			353.98 (247.74)	351.84 (221.09)	Sucrose: 17.58 (16.11) Desserts: 54.11 (49.95) Traditional Arab sweets: 15.91 (30.85)	31.63 (86.85)	1.26 (2.25)	Olives: 43.39 (45.88) Butter: 7.11 (10.21) Vegetable oils: 35.24 (17.97)		Shawarma: 7.24 (12.69) Falafel: 6.20 (14.49) Hamburger: 4.06 (11.61) Pizza and pies: 9.99 (15.46)
36	Impact of Ramadan Fasting on Dietary Intakes Among Healthy Adults: A Year-Round Comparative Study	Shatila, H. (2021)	2016 - 2018		Dietary intake			1 year duration: multiple measurements of dietary intake	Lebanon	adults		18 - 65	both	University	62	Face-to-face interviews	24 hour dietary recall	1) Cereals and products 2) starchy vegetables 3) fries and chips 4) vegetables and vegetabale-based dished 5) fruits and fresh juice 6) dried fruits 7) meats 9) poultry 10) eggs 11) fish 12) pulses 13) nuts and seeds 14) mik and products 15) fats and oils 16) olive oil 17) chocolate and other sweets 18) arab sweets and pasatries 19) ssb	Not mentioned	Not mentioned	Mean daily food group: Mean daily food group: contribution to total energy intake (%EI)																							Vegetables and vegetabale-based dished
											Regular daily intake																	Cereals, cereal-based products, and pasta: 30.5 ± 8.9 Starchy vegetables: 0.8 ± 1.1		Pulses 4.0 ± 3.5 Nuts and seeds 2.5 ± 2.9	1.5 ± 1.7	1.4 ± 1.9	5.2 ± 3.9	7.3 ± 4.7	6.9 ± 3.8		8.2 ± 4.7	Fruits and fresh fruit juice 4.9 ± 3.1 Dried fruit 0.5 ± 1.1	Chocolate, biscuits, candies, and sugars (honey and sugar derivatives) 5.1 ± 3.4 Arabic sweets, cakes, and pastries 5.9 ± 4.2	Sugar-sweetened beverages 4.7 ± 3.2		Fats and oils (without olive oil) 2.4 ± 2.2 Olive oil 1.7 ± 1.9		8.2 ± 4.7			Fries and chips 5.7 ± 4.6
											Ramadan day intake																	Cereals, cereal-based products, and pasta: 18.4 ± 15.2 Starchy vegetables: 0.6 ± 1.9		Pulses 5.2 ± 8.7 Nuts and seeds 0.3 ± 1.5	0.2 ± 0.9	1.1 ± 3.8	5.3 ± 8.7	10.2 ± 13.7	4.5 ± 7.4		13.9 ± 11.3	Fruits and fresh fruit juice 5.9 ± 7.3 Dried fruit 4.8 ± 7.0	Chocolate, biscuits, candies, and sugars (honey and sugar derivatives) 2.6 ± 5.9 Arabic sweets, cakes, and pastries 8.8 ± 11.7	Sugar-sweetened beverages 8.4 ± 10.1		Fats and oils (without olive oil) 1.4 ± 3.2 Olive oil 0.6 ± 1.7		13.9 ± 11.3			Fries and chips 7.5 ± 13.6
37	Feeding Patterns, Mother-Child Dietary Diversity and Prevalence of Malnutrition Among Under-Five Children in Lebanon: A Cross-Sectional Study Based on Retrospective Recall	Khalil, H. A. (2022)	2019		Dietary intake			cross sectional	Lebanon	children	children	6 - 59 months	both	Household	384 0-23 months: 200 24-59 months: 184	face-to-face interviews	24 hour dietary recall	1) cereals/roots, 2) vegetables and fruits, 3) legumes/lentils, 4) meat/fish 5) milk/dairy products. 6) breast milk 7) eggs	Not mentioned	Not mentioned	Consumed N (%) \ Not consumed N (%)							Yes: 277 (91.1%) No: 27 (8.9%)		Yes: 88 (28.9%) No:216 (71.1%)	Yes: 32 (10.5%) No: 272 (89.5%)	Yes: 203 (66.8%) No: 101 (33.2%)			Yes: 288 (94.7%) No: 16 (5.3%)	Currently breastfeeding 0-23 months Yes 72 (36%) No 128 (64%) 24-59 months Yes 6 (3.3%) No 177 (96.7%)	Fruits and vegetables rich in vitamin A: Yes: 50 (16.4%) No: 254 (83.6%) Other fruits and vegetables Yes: 230 (75.7%) No: 74 (24.3%)
										mothers	mother	21 - 49			384													Yes: 277 (91.1%) No: 26 (8.6%)		Yes: 94 (31%) No: 209 (69%)	Yes: 15 (5%) No: 288 (95%)	Yes: 225 (74.3%) No: 78 (25.7%)			Yes: 202 (66.7%) No: 101 (33.3%)		Fruits and vegetables rich in vitamin A: Yes: 28 (9.2%) No: 275 (90.8%) Other fruits and vegetables Yes: 225 (74.3%) No: 78 (25.7%)
38	COVID-19 home isolation and food consumption patterns: Investigating the correlates of poor dietary diversity in Lebanon: a cross-sectional study	Hoteit, M. (2022a)	2020 (national survey)				Food consumption Patterns	cross-sectional	Lebanon	adults		≥ 18	both	Online survey	2282	online survey: self-administered questionnaire	Food frequency questionnaire	1) Whole wheat grains, 2) white grains 3) legumes 4) nuts 5) fish 6) poultry 7) meat 8) milk 9) dairy products 10) vegetables 11) fruit, 12) fats, 13) ssb 14) sweet snacks 15) processed meats and products	Yes	Not mentioned	Food groups consumption: 4 or less \ 5 or more per week							Wholewheat bread, pasta, grains White bread, pasta, grains							milk dairy products													Processed meat/poultry/fish/vegetarian alternatives
											before covid																	4 or less 1757 (77%) 5 or more 525 (23%) 4 or less 1491 (65.3%) 5 or more 791 (34.7%)		legumes: 4 or less 1848 (81%) legumes: 5 or more 434 (19%) unsalted Nuts: 4 or less 1920 (84.1% unsalted nuts: 5 or more: 362 (15.9%)		4 or less 2152 (94.3%) 5 or more 130 (5.7%)	4 or less 2032 (89%) 5 or more 250 (11%)	4 or less 2043 (89.5%) 5 or more 239 (10.5%)	4 or less 1678 (73.5%) 5 or more 604 (26.5%) 4 or less 1039 (45.5%) 5 or more 1243 (54.5%)		4 or less 822 (36%) 5 or more 1460 (64%)	4 or less 1178 (51.6%) 5 or more 1104 (48.4%)	4 or less 1664 (72.9%) 5 or more 618 (27.1%)	4 or less 1282 (56.2%) 5 or more 1000 (43.8%)		4 or less 1814 (79.5%) 5 or more 468 (20.5%)						4 or less 1857 (81.4%) 5 or more 425 (18.6%)
											during																	4 or less 1694 (74.2%) 5 or more 588 (25.8%) 4 or less 1484 (65%) 5 or more 798 (35%)		legumes: 4 or less 1775 (77.8%) legumes: 5 or more 434 (19%) nuts: 4 or less 1947 (85.3%) nuts: 5 or more 335 (14.7%)		4 or less 2140 (93.8%) 5 or more 142 (6.2%)	4 or less 2033 (89.1%) 5 or more 249 (10.9%)	4 or less 2041 (89.4%) 5 or more 241 (10.6%)	4 or less 1693 (74.2%) 5 or more 589 (25.8%) 4 or less 1155 (50.6%) 5 or more 1127 (49.4%)		4 or less 979 (42.9%) 5 or more 1303 (57.1%)	4 or less 1300 (57%) 5 or more 982 (43%)	4 or less 1734 (76%) 5 or more 548 (24%)	4 or less 1359 (59.6%) 5 or more 923 (40.4%)		4 or less 1878 (82.3%) 5 or more 404 (17.7%)						4 or less 1991 (87.2%) 5 or more 291 (12.8%)
39	Dietary Diversity in the Eastern Mediterranean Region Before and During the COVID-19 Pandemic: Disparities, Challenges, and Mitigation Measures	Hoteit, M. (2022b)	2020 (national survey)				Food consumption patterns	cross sectional	Lebanon, Palestine, Jordan	adults		≥ 18	both	Online survey		online survey: self-administered questionnaire	Food frequency questionnaire	1) Whole wheat grains, 2) white grains 3) legumes 4) nuts 5) fish 6) poultry 7) meat 8) milk 9) dairy products 10) vegetables 11) fruit, 12) fats, 13) ssb 14) sweet snacks 15) processed meats and products			Food groups consumption: 4 or less \ 5 or more per week							Whole refined		Legumes Nuts					milk other dairy products													Processed meat\poultry....
									Jordan		Jordan Before COVID				2675													4 or less 2,092 (78.2) 5 or more 583 (21.8) 4 or less 1,767 (66.1) 5 or more 908 (33.9)		4 or less 2,257 (84.4) 5 or more 418 (15.6) 4 or less 2,173 (81.2) 5 or more 502 (18.8)		4 or less 2,441 (91.3) 5 or more 234 (8.7)	4 or less 2,010 (75.1) 5 or more 665 (24.9)	4 or less 2,307 (86.2) 5 or more 368 (13.8)	4 or less 1,962 (73.3) 5 or more 713 (26.7) 4 or less 1,399 (52.3) 5 or more 1,276 (47.7)		4 or less 1,233 (46.1) 5 or more 1,442 (53.9)	4 or less 1,821 (68.1) 5 or more 854 (31.9)	4 or less 1,931 (72.2) 5 or more 744 (27.8)	4 or less 1,494 (55.9) 5 or more 1,181 (44.1)		4 or less 2,081 (77.8) 5 or more 594 (22.2)						4 or less 2,044 (76.4) 5 or more 631 (23.6)
									Lebanon		Lebanon Before COVID				2282													4 or less 1,757 (77) 5 or more 525 (23) 4 or less 1,491 (65.3) 5 or more 791 (34.7)		4 or less 1,848 (81) 5 or more 434 (19) 4 or less 1,920 (84.1) 5 or more 362 (15.9)		4 or less 2,152 (94.3) 5 or more 130 (5.7)	4 or less 2,032 (89) 5 or more 250 (11)	4 or less 2,043 (89.5) 5 or more 239 (10.5)	4 or less 1,678 (73.5) 5 or more 604 (26.5) 4 or less 1,039 (45.5) 5 or more 1,243 (54.5)		4 or less 822 (36) 5 or more 1,460 (64)	4 or less 1,178 (51.6) 5 or more 1104 (48.4)	4 or less 1,664 (72.9) 5 or more 618 (27.1)	4 or less 1,282 (56.2) 5 or more 1,000 (43.8)		4 or less 1,814 (79.5) 5 or more 468 (20.5)						4 or less 1,857 (81.4) 5 or more 425 (18.6)
									Palestine		Palestine Before COVID				859													4 or less 646 (75.2) 5 or more 213 (24.8) 4 or less 556 (64.7) 5 or more 303 (35.3)		4 or less 5 or more 4 or less 5 or more		4 or less 808 (94.1) 5 or more 51 (5.9)	4 or less 663 (77.2) 5 or more 196 (22.8)	4 or less 763 (88.8) 5 or more 96 (11.2)	4 or less 553 (64.4) 5 or more 306 (35.6) 4 or less 414 (48.2) 5 or more 445 (51.8)		4 or less 342 (39.8) 5 or more 517 (60.2)	4 or less 465 (54.1) 5 or more 394 (45.9)	4 or less 646 (75.2) 5 or more 213 (24.8)	4 or less 421 (49) 5 or more 438 (51)		4 or less 668 (77.8) 5 or more 191 (22.2)						4 or less 694 (80.8) 5 or more 165 (19.2)
									Jordan		Jordan During COVID				2675													4 or less 1,966 (73.5) 5 or more 709 (26.5) 4 or less 1,728 (64.6) 5 or more 947 (35.4)		4 or less 2,195 (82.1) 5 or more 480 (17.9) 4 or less 2,147 (80.3) 5 or more 528 (19.7)		4 or less 2,376 (88.8) 5 or more 299 (11.2)	4 or less 1,989 (74.4) 5 or more 686 (25.6)	4 or less 2,255 (84.3) 5 or more 420 (15.7)	4 or less 1,892 (70.7) 5 or more 783 (29.3) 4 or less 1,416 (52.9) 5 or more 1,259 (47.1)		4 or less 1,448 (54.1) 5 or more 1,227 (45.9)	4 or less 1,836 (68.6) 5 or more 839 (31.4)	4 or less 1,829 (68.4) 5 or more 846 (31.6)	4 or less 1,516 (56.7) 5 or more 1,159 (43.3)		4 or less 1,979 (74.0) 5 or more 696 (26.0)						4 or less 2,262 (84.6) 5 or more 413 (15.4)
									Lebanon		Lebanon During COVID				2282													4 or less 1,694 (74.2) 5 or more 588 (25.8) 4 or less 1,484 (65) 5 or more 798 (35)		4 or less 1,775 (77.8) 5 or more 507 (22.2) 4 or less 1,947 (85.3) 5 or more 335 (14.7)		4 or less 2,140 (93.8) 5 or more 142 (6.2)	4 or less 2,033 (89.1) 5 or more 249 (10.9)	4 or less 2,041 (89.4) 5 or more 241 (10.6)	4 or less 1,693 (74.2) 5 or more 589 (25.8) 4 or less 1,155 (50.6) 5 or more 1,127 (49.4)		4 or less 979 (42.9) 5 or more 1,303 (57.1)	4 or less 1,300 (57) 5 or more 982 (43)	4 or less 1,734 (76) 5 or more 548 (24)	4 or less 1,359 (59.6) 5 or more 923 (40.4)		4 or less 1,878 (82.3) 5 or more 404 (17.7)						4 or less 1,991 (87.2) 5 or more 291 (12.8)
									Palestine		Palestine During COVID				859													4 or less 608 (70.8) 5 or more 251 (29.2) 4 or less 529 (61.6) 5 or more 330 (38.4)		4 or less 5 or more 4 or less 5 or more		4 or less 781 (90.9) 5 or more 78 (9.1)	4 or less 657 (76.5) 5 or more 202 (23.5)	4 or less 748 (87.1) 5 or more 111 (12.9)	4 or less 537 (62.5) 5 or more 322 (37.5) 4 or less 416 (48.4) 5 or more 443 (51.6)		4 or less 424 (49.4) 5 or more 435 (50.6)	4 or less 521 (60.7) 5 or more 338 (39.3	4 or less 595 (69.3) 5 or more 264 (30.7)	4 or less 438 (51) 5 or more 421 (49)		4 or less 648 (75.4) 5 or more 211 (24.6)						4 or less 724 (84.3) 5 or more 135 (15.7)
40	Impact of COVID-19 Lockdown on Body Weight, Eating Habits, and Physical Activity of Jordanian Children and Adolescents	Al Hourani, H. (2022)	2020			Eating habits	Food intake pattern	cross-sectional	Jordan	children and adolescents	age	6 - 17	both	Online survey	477	online survey: self-administered questionnaire	Food frequency questionnaire	1) milk 2) labneh 3) creamy cheese, 4) cooked vegetables 5) raw vegetables 6) fruits 7) bread 8) pasta 9) rice 10) cornflakes, 11) eggs 12) fish 13) poultry 14) meat 15) carbonated beverages 16) canned juice, 17) sugar 18) ice cream 19) cake 20) chocolate 21) arabic sweet 22) potato chips 23) popcorn 24) french fries 25) pastries 26) pizza	Yes	Yes	Servings per day							Bread Rice pasta cornflakes							Milk Labaneh Creamy cheese		Cooked vegetable Raw vegetable		Sugar ice-cream cake chocolate arabic sweets	Carbonated beverages Canned juice				Patries Pizza			Potato chips popcorn French fries
											6-12 y	6 - 12			Before													14.4 ± 9.2 0.93 ± 0.61 0.63 ± 0.99 0.99 ± 1.03			0.55 ± 0.59	0.26 ± 0.49	0.71 ± 0.51	0.94 ± 1.2	4.0 ± 2.3 0.80 ± 0.72 0.93 ± 0.77		0.59 ± 0.59 0.82 ± 0.64	2.8 ± 2.2	1.1 ± 0.0.95 0.74 ± 0.66 0.44 ± 0.59 0.93 ± 0.67 0.29 ± 0.50	0.52 ± 0.74 0.82 ± 0.82				0.35 ± 0.54 0.36 ± 0.66			1.1 ± 0.79 0.48 ± 0.68 0.58 ± 0.68
											6-12 y	6 - 12			During													15.2 ± 10.0 1.0 ± 0.62 0.67 ± 1.07 1.01 ± 1.44			0.62 ± 0.68	0.27 ± 0.53	0.78 ± 0.61	1.01 ± 1.4	4.9 ± 2.9 0.86 ± 0.82 1.04 ± 0.88		0.64 ± 0.67 0.92 ± 0.76	3.1 ± 2.5	1.2 ± 0.1.0 0.89 ± 0.77 0.56 ± 0.77 1.1 ± 0.86 0.37 ± 0.68	0.64 ± 0.91 0.86 ± 0.94				0.41 ± 0.68 0.36 ± 0.65			0.48 ± 0.68 0.58 ± 0.77 0.68 ± 0.78
											13-17 y	13 - 17			Before													14.6 ± 11.4 0.93 ± 0.59 0.48 ± 0.72 0.85 ± 1.3			0.54 ± 0.65	0.28 ± 0.60	0.80 ± 0.60	1.2 ± 1.6	3.8 ± 2.7 0.59 ± 0.60 0.90 ± 0.83		0.53 ± 0.67 0.68 ± 0.65	2.7 ± 2.9	1.1 ± 1.0 0.81 ± 0.79 0.49 ± 0.75 1.0 ± 0.86 0.36 ± 0.67	0.70 ± 0.85 0.70 ± 0.81				0.35 ± 0.61 0.34 ± 0.63			1.1 ± 0.86 0.46 ± 0.63 0.53 ± 0.65
											13-17 y	13 - 17			During													16.4 ± 13.2 1.0 ± 0.73 0.53 ± 0.80 0.98 ± 1.6			0.59 ± 0.74	0.25 ± 0.58	0.83 ± 0.70	Red meat: 1.2 ± 1.8 Organ meats: 0.1 ± (0.3)	4.2 ± 3.5 0.65 ± 0.81 1.0 ± 0.94		0.63 ± 0.80 0.76 ± 0.77	3.2 ± 3.4	1.3 ± 1.1 0.96 ± 0.92 0.56 ± 0.83 1.2 ± 0.99 0.44 ± 0.78	0.82 ± 1.0 0.79 ± 0.96				0.45 ± 0.78 0.41 ± 0.76			1.3 ± 1.0 0.59 ± 0.77 0.67 ± 0.80
41	Dietary intake and lifestyle practices of eastern mediterranean postpartum women before and during COVID-19 pandemic: An internet-based cross-sectional survey	Tayyem, R. (2022)	2020	Dietary Pattern	Dietary intake			cross-sectional	Jordan, Palestine and Lebanon	postartum women		≥ 18	both	Online survey		self-administered web-based questionnaire	using the USDA guidelines for postpartum wome	1) Bread, rice, and other cereals, 2) Fruits 3) vegetables 4) proteins (white and red meat and nuts 5) dairy	Not mentioned	Not mentioned	Number of servings before the pandemic n (%) Number of servings during the pandemic n (%)
									Jordan		Jordan Before COVID				n = 223													4.2 (2.4)		White and red meats and nuts: 3.7 (2.4)					1.7 (1.4)		1.8 (1.3)	1.7 (1.1)
									Palestine		Palestine Before COVID				n = 391													4.7 (3.9)		White and red meats and nuts: 3.5 (2.7)					1.8 (1.4)		2.0 (1.4)	2.1 (1.6)
									Lebanon		Lebanon Before COVID				n = 604													4.4 (2.5)		White and red meats and nuts: 3.6 (2.8)					1.9 (2.4)		1.8 (1.0)	2.1 (1.8)
									Jordan		Jordan During COVID																	5.8 (3.8)		5.4 (3.0)					2.3 (1.9)		2.8 (1.9)	2.6 (1.7)
									Palestine		Palestine During COVID																	5.3 (4.6)		3.7 (2.6)					1.9 (1.6)		2.2 (1.6)	2.1 (1.5)
									Lebanon		Lebanon During COVID																	4.9 (3.0)		3.6 (2.8)					1.8 (1.5)		1.9 (1.2)	2.2 (1.6)
42	Adherence to the United States Department of Agriculture Dietary Recommendations Pre- and During the Coronavirus Disease-19 Pandemic Among Pregnant Women in Arab Countries	Hoteit, M. (2022c)	2020	Dietary Pattern	Food consumption			Cross sectional	Lebanon, Jordan, Palestine	pregnant women		≥ 18	females	Online survey		self-administered web-based questionnaire	eating patterns, food consumption,	1) bread, pasta, cereal, vegetables, fruits, meat, poultry, fish, nuts, sweets, fast food, fats, and oils)	Yes	Not mentioned	Number of servings before the pandemic n (%) Number of servings during the pandemic n (%)
									Jordan		Jordan Before COVID				531													6.9 ± 6.7		5.26 ± 3.7					2.4 ± 2.4		2.6 ± 2.4	2.8 ± 2.9
									Palestine		Palestine Before COVID				609													5.1 ± 4.7		4.5 ± 5.6					1.8 ± 1.8		2.4 ± 2.5	2.4 ± 1.9
									Lebanon		Lebanon Before COVID				363													5.0 ± 6.5		4.2 ± 4.6					1.6 ± 1.4		2.2 ± 1.7	2.2 ± 1.6
									Jordan		Jordan During COVID				531													8.2 ± 8.4		5.8 ± 3.6					2.9 ± 2.6		3.1 ± 2.9	3.0 ± 2.4
									Palestine		Palestine During COVID				609													5.8 ± 5.2		4.9 ± 6.2					2.1 ± 2.2		2.6 ± 2.6	2.5 ± 2.0
									Lebanon		Lebanon During COVID				363													5.3 ± 7.5		3.7 ± 3.2					1.5 ± 1.3		2.3 ± 2.1	2.3 ± 2.0
43	Households' Food Insecurity and Their Association With Dietary Intakes, Nutrition-Related Knowledge, Attitudes and Practices Among Under-five Children in Gaza Strip, Palestine	El Bilbeisi, A. (2022)	2021		Dietary intake			cross-sectional	Palestine, Gaza	children		< 5	both	Household	350	interview-based questionnaire	24 hour dietary recall	1) Grains, roots, and tubers 2) legumes and nuts 3) dairy products 4) flesh foods 5) eggs 6) vitamin A fruits and vegetables 7) other FAV	Not mentioned	Not mentioned	food groups: Yes n (%) \ No (%)							Grains, roots, and tubers		Legumes and nuts		Flesh foods					Vitamin A fruits and vegetables Other fruits and vegetables
											Household food-secure				100													Yes 44.0(44.0) No 56.0(56.0)		Yes 44.0(44.0) No 56.0(56.0)	Yes 68.0(68.0) No 32.0(32.0)	Yes 22.0(22.0) No 78.0(78.0)			Yes 76.0(76.0) No 24.0(24.0)		Yes 42.0(42.0) No 58.0(58.0)
											Household food-insecure				250													Yes 106(42.4) No 144(57.6)		Yes 90.0(36.0) No 160(64.0)	Yes 71.0(56.8) No 54.0(43.2)	Yes 36.0(8.0) No 230(92.0)			Yes 166(66.4) No 84.0(33.6)		Yes 74.0(29.6) No 176(70.4)
