# Supplementary material for: Shifts in food consumption patterns in the Levant: a systematic review of the last six decades
Source: Int J Behav Nutr Phys Act. 2025 Apr 24;22:50. doi: 10.1186/s12966-025-01741-8 (PMC12023382; doi:10.1186/s12966-025-01741-8)
Supplement: Supplementary file 6 — Supplementary Material 6. [file 12966_2025_1741_MOESM6_ESM.xlsx]

## Sheet: Risk of Bias
Supplementary Material 6: Risk of Bias Assessment of Included Studies
Author (Year)	Relevant population	Sampling frame	Random selection	Minimal non- response	Direct data collection	Case definition	Reliability and validity	Same mode of data collection	Prevalence period	Numerator and denominator	Summary
Cowan (1964)	1	1	0	0	1	1	0	1	1	1	1
Cowan (1965)	1	0	0	0	1	1	0	1	1	1	0.5
Shatenstein (1996)	1	1	1	1	1	1	0	1	1	1	1
Baba (1996)	1	1	1	1	0	1	0	1	1	1	1
Baba (1994)	1	1	1	1	1	1	0	1	1	1	1
Nasreddine (2019a)	1	1	1	1	1	1	0	1	1	1	1
Naja (2020a)	1	1	1	1	1	1	0	1	1	1	1
Naja (2021)	1	1	1	1	1	1	0	1	1	1	1
Nasreddine (2006)	1	1	1	1	1	1	0	1	1	1	1
Abudayya (2009)	1	1	1	1	0	1	0	0	1	1	1
Nasreddine (2010)	1	1	1	0	1	1	0	1	1	1	1
Matta (2016)	1	1	1	1	1	1	0	1	1	1	1
Jomaa (2016)	1	1	1	1	1	1	0	1	1	1	1
Naja (2011)	1	1	1	1	1	1	0	1	1	1	1
Naja (2019)	1	1	1	1	1	1	0	1	1	1	1
Nasreddine (2020)	1	1	1	1	1	1	0	1	1	1	1
Naja (2013)	1	1	1	1	1	1	0	1	1	1	1
Nasreddine (2014)	1	1	1	1	1	1	0	1	1	1	1
Naja (2015)	1	1	1	1	1	1	0	1	1	1	1
Jaghasi (2012)	1	1	1	1	0	1	1	1	1	1	1
Salameh (2014)	1	1	1	1	1	1	0	1	1	1	1
Nasreddine (2019b)	1	1	1	1	1	1	0	1	1	1	1
Jomaa (2022)	1	1	1	1	1	1	0	1	1	1	1
Naja (2023)	1	1	1	1	1	1	0	1	1	1	1
Musaiger (2015)	0	0	1	0	1	1	1	1	1	1	1
Harmouche-Karaki (2019)	1	0	1	0	1	1	1	1	1	1	1
Nasreddine (2018)	1	0	1	0	1	1	0	1	1	1	1
Jomaa (2020)	1	1	1	1	1	1	0	1	1	1	1
Nasreddine (2022)	1	1	1	1	1	1	0	1	1	1	1
Jomaa (2021)	1	1	1	1	1	1	0	1	1	1	1
Naja (2020b)	1	1	1	1	1	1	1	1	1	1	1
Jomaa (2017)	1	0	1	1	1	1	0	1	1	1	1
Jaalouk (2019)	1	0	1	1	1	1	0	0	1	1	1
Al-Awwad (2021)	1	0	1	0	1	1	0	1	1	1	1
Atasi (2022)	1	0	0	1	1	1	1	1	1	1	1
Shatila (2021)	1	1	1	0	1	1	0	1	1	1	1
Khalil (2022)	1	0	1	1	1	1	0	1	1	1	1
Hoteit (2022a)	0	0	0	0	1	1	1	1	0	1	0.5
Hoteit (2022b)	0	0	0	0	1	1	1	1	0	1	0.5
AlHourani (2022)	0	0	0	0	1	1	1	1	0	1	0.5
Tayyem (2022)	0	0	0	0	1	1	0	1	0	1	0
Hoteit (2022c)	0	0	0	0	1	1	0	1	0	1	0
ElBilbeisi (2022)	1	1	1	1	1	1	0	1	1	1	1
Legend
High Risk of Bias	0
Moderate Risk of Bias	0.5
Low Risk of Bias	1
